# Supplementary material for: Dynamic remodeling of lipids coincides with dengue virus replication in the midgut of Aedes aegypti mosquitoes
Source: PLoS Pathog. 2018 Feb 15;14(2):e1006853. doi: 10.1371/journal.ppat.1006853 (PMC5814098; doi:10.1371/journal.ppat.1006853)
Supplement: S1 Table — Abundance of metabolites detected in DENV-infected and uninfected midguts was compared. Frist tab lists the molecules that were putatively identifiable and second tab lists the molecules were unidentifiable. The following information is provided for each feature: m/zAvg, average mass to charge ratio detected (averaged between the two biological replicate pools); RTAvg, average retention time detected for each metabolite (averaged between the two biological replicate pools); Detection mode, both polar and nonpolar extracts were detected in both negative and positive ionization modes; Name, identification for each lipid; Lipid classes, classification of each lipid according to LIPID MAPS comprehensive classification system [17]; Formula, chemical component of the molecules at their neural mass; Adducts, protonated or deprotonated molecular ions, [M+H]+, [M+Na]+, [M+NH4]+ and [M-H]-; PPM Error, difference between experimental mass and exact mass; Match ID, accession number for each metabolite; Database, database of the putative identification:LIPID MAPS, Human Metabolome Database or Metlin, Numbers of alternative IDs, other putative names that are isomers of the chosen name at this certain chemical formula; Log2 FC, log2 fold change of abundance compared between DENV-infected and uninfected samples; p-value, adjusted p-value. MS/MS database, database used for searching tandem MS fragmentation; MSI level, Metabolomics Standard Initiative level of identification [125]. (XLSX) [file ppat.1006853.s006.xlsx]

## Sheet: Identified
M/ZAvg	RTAvg	Detection mode		Name	Lipid classes	Formula	Adducts	PPM error	Match ID	Database	Number of alternate IDs	DENV vs Mock Day 3		DENV vs Mock Day 7		DENV vs Mock Day 11		MS/MS database	MSI level
		Phase	Ionization mode									Log2 FC	p-value	Log2 FC	p-value	Log2 FC	p-value
107.049	5.36825	Non-polar	Positive	Benzaldehyde	Other organic compounds	C7H6O	[M+H]+	-5.45068	HMDB0006115	HMDB	0	2.58934	0.00309288	1.09364	0.0523119	3.27012	0.00209789		3
107.07	2.3625	Non-polar	Positive	butanetriol	Other organic compounds	C4H10O3	[M+H]+	-5.42319	HMDB0061944	HMDB	0	0.50966	0.194399	-1.16498	0.0185058	-0.402792	0.461346		3
116.07	4.97762	Non-polar	Positive	Proline	Amino acids and peptides	C5H9NO2	[M+H]+	-4.25939	HMDB0003411	HMDB	7	0.119719	0.820523	-5.53488	3.23e-05	-0.161175	0.825931		3
130.086	2.34587	Non-polar	Positive	Pipecolic acid	Fatty acyls	C6H11NO2	[M+H]+	-3.18177	HMDB0000070	HMDB	22	0.575433	0.186032	-1.66439	0.00589385	-0.242828	0.712		3
135.08	5.36474	Non-polar	Positive	Phenylpropanal	Other organic compounds	C9H10O	[M+H]+	-3.31759	HMDB0031626	HMDB	17	2.4104	0.00978891	1.15477	0.104111	3.39128	0.00382814		3
137.045	1.14	Polar	Positive	Ethyl propyl disulfide	Other organic compounds	C5H12S2	[M+H]+	-0.689553	HMDB0033053	HMDB	2	-5.63476	0.00383559	-3.60944	0.0353616	-3.88314	0.0170297		3
145.122	2.3242	Non-polar	Positive	Hydroxyphenylpentanoic acid	Fatty acyls	C11H14O3	[M+Na]+	0.831039	HMDB0031517	HMDB	30	0.61988	0.145553	-1.57892	0.00575361	0.00984525	1		3
157.122	11.3813	Non-polar	Positive	Hydroxynonenal	Fatty acyls	C9H16O2	[M+H]+	-0.864747	HMDB0004362	HMDB	30	1.47935	0.0305537	-0.143382	0.900648	0.0489334	0.98198	NIST	2
157.122	15.4603	Non-polar	Positive	Nonanedione*	Fatty acyls	C9H16O2	[M+H]+	-0.864747	HMDB0031263	HMDB	30	1.53888	0.0346872	-0.149114	0.911813	0.0422107	0.991092		3
157.122	10.1591	Non-polar	Positive	Nonanedione*	Fatty acyls	C9H16O2	[M+H]+	-0.864747	HMDB0031263	HMDB	30	2.23828	0.0391612	-0.247757	0.895968	-0.00315268	1		3
159.103	22.55	Polar	Negative	Hydroxyoctanoic acid	Fatty acyls	C8H16O3	[M-H]-	2.32528	HMDB0000486	HMDB	8	3.49182	0.00952542	2.72113	0.0408594	3.14906	0.0118168		3
167.127	2.34978	Non-polar	Positive	N6-methylagmatine	Other organic compounds	C6H16N4	[M+Na]+	3.91362	HMDB0039252	HMDB	1	0.524996	0.192129	-1.34855	0.0104381	-0.0548831	0.971216		3
175.133	10.1909	Non-polar	Positive	Hydroxy pelargonic acid	Fatty acyls	C9H18O3	[M+H]+	1.7229	LMFA01050024	LIPID MAPS	2	1.41578	0.0356689	-0.0648222	0.985165	-0.358588	0.639565		3
179.085	35.43	Polar	Positive	tetradecadienetetrayne	Other organic compounds	C14H10	[M+H]+	-2.89191	HMDB0033187	HMDB	0	-0.685665	0.580897	0.576433	0.653036	-2.35944	0.0448		3
187.133	23.54	Polar	Positive	Oxodecanoic acid	Fatty acyls	C10H18O3	[M+H]+	-1.56146	HMDB0010724	HMDB	10	0.313172	0.795669	0.148387	0.938379	3.22365	0.00487136		3
187.134	28.36	Polar	Negative	Dimethyloctenetriol	Fatty acyls	C10H20O3	[M-H]-	2.51832	HMDB0038186	HMDB	9	2.74619	0.0107954	2.01458	0.0617297	2.91022	0.00934379		3
188.128	39.27	Polar	Positive	N-heptanoylglycine	Fatty acyls	C9H17NO3	[M+H]+	-2.11558	HMDB0013010	HMDB	2	-2.83323	0.0127075	-1.98254	0.0753753	-0.574115	0.625185		3
191.143	8.22	Non-polar	Positive	Beta-damascenone	Other organic compounds	C13H18O	[M+H]+	-1.45159	HMDB0013804	HMDB	5	1.60821	0.0299179	0.364635	0.638548	0.771686	0.36513		3
195.067	26.73	Polar	Negative	Dihydroferulic acid	polyketide	C10H12O4	[M-H]-	1.19445	HMDB0062121	HMDB	0	5.21516	0.306544	14.6814	0.0202753	10.7414	0.0453974		3
195.101	4.16375	Non-polar	Positive	Hydroxyphenylpentanoic acid	Fatty acyls	C11H14O3	[M+H]+	-0.72336	HMDB0031517	HMDB	19	-2.13206	0.0597379	-2.85462	0.0177761	-0.247413	0.893534		3
196.069	27.58	Polar	Positive	Alpha-keto-delta-guanidinovaleric acid	Amino acids and peptides	C6H11N3O3	[M+Na]+	-1.0342	HMDB0004225	HMDB	0	0.616473	0.522141	0.96129	0.343937	2.16205	0.0271791		3
196.105	4.14705	Non-polar	Positive	apo-[3-Methylcrotonoyl-coa:carbon-dioxide ligase (ADP-forming)]	Amino acids and peptides	C7H15N3O2	[M+Na]+	-4.50564	HMDB0059607	HMDB	0	-0.0793799	0.888807	2.36996	0.00325197	-0.0758378	0.966284		3
198.124	13.89	Polar	Positive	Histidine trimethylbetaine	Amino acids and peptides	C9H15N3O2	[M+H]+	-0.968082	HMDB0029422	HMDB	0	-0.409849	0.698958	1.5068	0.112448	1.78375	0.048448		3
201.089	2.26682	Non-polar	Positive	Phenylvaleric acid	Fatty acyls	C11H14O2	[M+Na]+	0.295341	HMDB0002043	HMDB	16	0.288405	0.590586	1.79025	0.0101523	-0.766006	0.34692		3
207.103	32.13	Polar	Negative	Asaron	Other organic compounds	C12H16O3	[M-H]-	1.08452	HMDB0031469	HMDB	0	11.7309	0.0113209	7.89778	0.0852057	13.5362	0.00873983		3
209.117	29.74	Polar	Positive	Methoxybenzyl butanoate	Other organic compounds	C12H16O3	[M+H]+	-1.59576	HMDB0034991	HMDB	14	2.57986	0.00564458	1.571	0.0639796	2.03934	0.0152595		3
211.098	21.47	Polar	Negative	Dimethylidenenonanedioic acid	Fatty acyls	C11H16O4	[M-H]-	1.99854	HMDB0059744	HMDB	1	18.3991	0.00488722	8.87153	0.131672	7.56668	0.153092		3
213.167	22.73	Polar	Positive	Dimethylidenenonanedioic acid	Fatty acyls	C11H16O4	[M+H]+	-0.676639	HMDB0059744	HMDB	0	2.19065	0.0716039	1.47099	0.2504	2.38629	0.0496845		3
214.155	3.63	Polar	Positive	Hydroxyphenylbenzoic acid	Other organic compounds	C13H10O3	[M+H]+	-2.26298	HMDB0032583	HMDB	3	-7.4039	0.00118037	0.524616	0.800663	1.54375	0.273517		3
215.164	25.69	Polar	Positive	Oxododecanoic acid	Fatty acyls	C12H22O3	[M+H]+	-1.07778	HMDB0010727	HMDB	2	3.68983	0.00393498	2.30464	0.043155	4.18532	0.00220435		3
216.196	4.32757	Non-polar	Positive	Dodecenoic acid	Fatty acyls	C12H22O2	[M+NH4]+	0.6964	HMDB0000529	HMDB	28	1.10235	0.026619	0.236563	0.648499	0.188734	0.740316		3
217.084	4.13828	Non-polar	Positive	Hydroxyphenyl-valeric acid	Fatty acyls	C11H14O3	[M+Na]+	0.831039	HMDB0041666	HMDB	17	1.19398	0.146453	4.70806	0.00116074	0.299095	0.805328		3
219.174	5.65941	Non-polar	Positive	Solavetivone*	prenol	C15H22O	[M+H]+	0.458366	LMPR0103650001	LIPID MAPS	36	1.5091	0.161568	3.75379	0.00832784	1.81694	0.239936		3
219.174	4.97283	Non-polar	Positive	Solavetivone*	prenol	C15H22O	[M+H]+	0.458366	LMPR0103650001	LIPID MAPS	0	2.1819	0.013596	2.78474	0.00325197	0.549632	0.522974		3
219.176	7.53733	Non-polar	Negative	ditransFarnesal	prenol	C15H24O	[M-H]-	-2.35895	HMDB60356	HMDB	0	-4.60127	0.045004	-2.38717	0.156455	-5.82325	0.00870973		3
221.117	29.11	Polar	Positive	Hexenyl salicylate	Other organic compounds	C13H16O3	[M+H]+	-0.473505	HMDB0061942	HMDB	4	0.454821	0.56829	0.2064	0.857618	1.53432	0.0446055		3
221.155	29.38	Polar	Negative	hydroxynoreremophilenone	prenol	C14H22O2	[M-H]-	0.359197	HMDB0037605	HMDB	0	0.980015	0.0891384	0.199219	0.799271	1.66594	0.0118168		3
222.206	2.4062	Non-polar	Positive	Octylglycerol	Glycerolipids	C11H24O3	[M+NH4]+	1.46938	LMGL01020030	LIPID MAPS	1	0.0376322	0.93051	-1.19161	0.0191943	-0.164645	0.797612		3
225.112	21.98	Polar	Positive	Vanillin butylene glycol acetal	Other organic compounds	C12H16O4	[M+H]+	-0.0759621	HMDB0032552	HMDB	6	2.09553	0.029812	1.38999	0.141383	2.42321	0.0154902		3
226.18	6.05622	Non-polar	Positive	diepoxymegastigmene	Other organic compounds	C13H20O2	[M+NH4]+	-0.839794	HMDB0038529	HMDB	11	1.06221	0.135461	2.22165	0.0110156	0.483024	0.614207		3
227.125	3.97643	Non-polar	Positive	Dimethyloctenetetrol	Fatty acyls	C10H20O4	[M+Na]+	0.357604	HMDB0035133	HMDB	5	0.284411	0.457369	1.97071	0.00246724	0.0390733	0.98198		3
230.138	21.27	Polar	Positive	Butenylcarnitine	Acylcarnitine	C11H19NO4	[M+H]+	-2.52848	HMDB0013126	HMDB	0	13.6626	0.0332604	11.2041	0.0888611	9.48971	0.0942924		3
230.175	2.71102	Non-polar	Positive	Cucurbic acid	Fatty acyls	C12H20O3	[M+NH4]+	-0.160271	HMDB0029388	HMDB	7	2.27322	0.00950965	-0.409935	0.603463	2.9441	0.005498		3
230.175	22.8	Polar	Positive	N-decanoylglycine	Fatty acyls	C12H23NO3	[M+H]+	-0.156403	HMDB0013267	HMDB	0	2.2623	0.0563024	1.60915	0.183632	2.47949	0.0365669		3
231.195	10.1778	Non-polar	Positive	Hydroxytridecanoic acid*	Fatty acyls	C13H26O3	[M+H]+	0.0516968	HMDB0061655	HMDB	2	1.35637	0.0324486	-0.0821629	0.963632	-0.0558526	0.979761		3
231.195	11.3948	Non-polar	Positive	Hydroxytridecanoic acid*	Fatty acyls	C13H26O3	[M+H]+	0.0516968	HMDB0061655	HMDB	2	1.48436	0.0290982	-0.10568	0.949549	0.0171263	1		3
234.112	2.36262	Non-polar	Positive	methylenedioxyphenylhexadienone	Other organic compounds	C13H12O3	[M+NH4]+	-0.366533	HMDB0032035	HMDB	5	1.1064	0.7767	-13.8284	0.00529685	-1.58535	0.776809		3
237.112	29.75	Polar	Positive	Ethyl vanillin isobutyrate	Other organic compounds	C13H16O4	[M+H]+	-1.67516	HMDB0037683	HMDB	0	3.22219	0.00334095	1.58242	0.0843496	2.364	0.0108625		3
239.127	32.84	Polar	Positive	Tetramethyl(oxopropyl)cyclohexanetrione	prenol	C13H18O4	[M+H]+	-2.68308	HMDB0033191	HMDB	1	0.958218	0.17202	0.757713	0.332271	2.09029	0.0102072		3
243.16	28.48	Polar	Negative	Undecanedicarboxylic acid	Fatty acyls	C13H24O4	[M-H]-	0.465664	HMDB0002327	HMDB	2	1.61424	0.0190608	0.964945	0.176492	2.51307	0.0043892		3
244.156	19.42	Polar	Negative	Methylbutyroylcarnitine	Acylcarnitine	C12H23NO4	[M-H]-	0.310406	HMDB0000378	HMDB	3	7.81045	0.0492066	2.44341	0.62632	4.61011	0.273327		3
244.19	45.54	Polar	Positive	N-undecanoylglycine	Fatty acyls	C13H25NO3	[M+H]+	-2.41164	HMDB0013286	HMDB	0	-3.49791	0.00796129	-0.0825875	0.980892	0.359594	0.896681		3
244.191	6.05471	Non-polar	Positive	N-undecanoylglycine	Fatty acyls	C13H25NO3	[M+H]+	0.541978	HMDB0013286	HMDB	3	3.0741	0.0138328	3.38814	0.00556126	1.49593	0.238466		3
245.175	28.18	Polar	Positive	Undecanedicarboxylic acid*	Fatty acyls	C13H24O4	[M+H]+	-0.0285511	HMDB0002327	HMDB	0	1.25549	0.256201	1.0205	0.395263	2.28053	0.046455		3
245.175	24.75	Polar	Positive	Undecanedicarboxylic acid*	Fatty acyls	C13H24O4	[M+H]+	-0.0285511	HMDB0002327	HMDB	0	3.43777	0.0126141	2.45838	0.0692203	0.318202	0.953336		3
246.17	19.27	Polar	Positive	methylbutyroylcarnitine	Acylcarnitine	C12H23NO4	[M+H]+	-1.2796	HMDB0000378	HMDB	4	2.4393	0.0149965	1.57259	0.104442	3.42232	0.00326117		3
253.102	2.3059	Non-polar	Positive	Cycasin	Other organic compounds	C8H16N2O7	[M+H]+	-2.98894	HMDB0038850	HMDB	1	2.6172	0.0140595	0.695867	0.479132	1.03405	0.36513		3
255.122	29.74	Polar	Positive	Methyldihydroxymethylbutyl hydroxybenzoate	Other organic compounds	C13H18O5	[M+H]+	-2.31261	HMDB0032796	HMDB	0	2.88806	0.00292841	1.79733	0.0311668	2.85751	0.00272469		3
256.154	2.02235	Non-polar	Positive	Tetramethyl(oxopropyl)cyclohexanetrione	prenol	C13H18O4	[M+NH4]+	-0.258693	HMDB0033191	HMDB	1	3.05189	0.0121219	-0.140319	0.963632	2.03695	0.0880285		3
256.162	27.58	Polar	Positive	Hypusine*	Amino acids and peptides	C10H23N3O3	[M+Na]+	-4.91479	HMDB0011140	HMDB	0	1.62846	0.0664831	1.20803	0.188753	2.64598	0.00941012		3
256.162	28.92	Polar	Positive	Hypusine*	Amino acids and peptides	C10H23N3O3	[M+Na]+	-4.91479	HMDB0011140	HMDB	0	1.53716	0.0692995	0.742782	0.400343	2.46714	0.0101935		3
256.192	26.91	Polar	Negative	N-lauroylglycine	Amino acids and peptides	C14H27NO3	[M-H]-	2.52023	HMDB0013272	HMDB	0	1.95304	0.0409615	1.71186	0.113404	1.90976	0.0512224		3
258.172	21.53	Polar	Negative	Hexanoylcarnitine	Acylcarnitine	C13H25NO4	[M-H]-	2.20312	HMDB0000705	HMDB	1	12.7859	1.26e-05	3.6341	0.0157697	4.68363	0.0043892		3
260.185	21.27	Polar	Positive	Hexanoylcarnitine	Acylcarnitine	C13H25NO4	[M+H]+	-1.67111	HMDB0000705	HMDB	0	3.51915	0.00383559	2.34712	0.0311668	3.72272	0.00272469		3
261.134	18.74	Polar	Negative	Phaseolic acid	Fatty acyls	C12H22O6	[M-H]-	-0.31853	HMDB0031897	HMDB	0	2.87902	0.0190608	2.4242	0.06646	2.07089	0.0799265		3
266.172	24.74	Polar	Positive	N-undecanoylglycine	Fatty acyls	C13H25NO3	[M+Na]+	-1.54534	HMDB0013286	HMDB	0	0.384461	0.834006	2.68485	0.0692203	3.16367	0.0243397		3
267.074	1.18	Polar	Negative	Inosine	nucleoside	C10H12N4O5	[M-H]-	0.129439	HMDB0000195	HMDB	2	-9.31419	0.0116699	-3.12191	0.402866	-3.66213	0.297102		3
270.315	30.65	Polar	Positive	Octadecylamine	Fatty acyls	C18H39N	[M+H]+	-0.781309	HMDB0029586	HMDB	0	-10.8279	6.97e-06	-0.0545029	0.982087	0.0168862	0.999487		3
271.227	11.6315	Non-polar	Positive	Oxohexadecanoic acid	Fatty acyls	C16H30O3	[M+H]+	-0.206869	HMDB0010733	HMDB	2	2.14729	0.0344573	-0.390236	0.745025	0.310065	0.80175		3
272.187	23.41	Polar	Negative	Heptanoylcarnitine	Acylcarnitine	C14H27NO4	[M-H]-	-0.623733	HMDB0013238	HMDB	0	11.76	0.0150714	5.92805	0.228295	4.10305	0.415986		3
272.258	24.64	Polar	Positive	C16 Sphingosine	Sphingolipids	C16H33NO2	[M+H]+	1.10189	LMSP01040008	LIPID MAPS	0	12.06	0.042043	4.49601	0.430148	17.3121	0.00871359		3
273.171	26.62	Polar	Negative	Hydroxytetradecanedioic acid	Fatty acyls	C14H26O5	[M-H]-	0.232696	HMDB0000394	HMDB	0	14.7661	0.00257142	0.898365	0.857005	12.7117	0.00627417		3
274.201	17.01	Polar	Positive	Heptanoylcarnitine*	Acylcarnitine	C14H27NO4	[M+H]+	0.0722097	HMDB0013238	HMDB	0	2.70277	0.00790637	1.5915	0.0909883	3.20097	0.00391524		3
274.201	23.1	Polar	Positive	Heptanoylcarnitine*	Acylcarnitine	C14H27NO4	[M+H]+	0.0722097	HMDB0013238	HMDB	0	5.7341	0.00564458	4.70866	0.0197938	5.26496	0.00812832		3
277.18	29.1	Polar	Positive	Ginsenoyne c	Fatty acyls	C17H24O3	[M+H]+	-0.193737	HMDB0038994	HMDB	5	0.415412	0.645552	0.159615	0.912627	1.84526	0.028255		3
278.248	4.27552	Non-polar	Positive	Obscuraminol A	Sphingolipids	C18H31NO	[M+H]+	0.360698	LMSP01080035	LIPID MAPS	3	2.36063	0.00912982	4.36184	0.000498849	-0.226758	0.80175		3
284.045	45.65	Polar	Positive	Tolfenamic acid	Other organic compounds	C14H12ClNO2	[M+Na]+	-0.101128	HMDB0042043	HMDB	0	-1.31874	0.813453	-13.2908	0.010769	0.27229	0.999487		3
284.099	1.11	Polar	Positive	Guanosine	nucleoside	C10H13N5O5	[M+H]+	0.568816	HMDB0000133	HMDB	1	-5.17286	0.00232171	-3.81604	0.012348	-3.98143	0.00684338		3
284.132	7.66798	Non-polar	Positive	Arginyl-serine	Amino acids and peptides	C9H19N5O4	[M+Na]+	-4.79621	HMDB0028718	HMDB	1	-5.05234	0.114621	-2.96969	0.436779	-16.4405	0.00382814		3
286.201	15.1	Polar	Positive	Octenoylcarnitine	Acylcarnitine	C15H27NO4	[M+H]+	-1.43605	HMDB0013324	HMDB	0	4.56865	0.301569	13.4164	0.0172336	10.8268	0.0255086		3
287.223	29.74	Polar	Negative	Dihydroxypalmitic acid	Fatty acyls	C16H32O4	[M-H]-	-0.503764	HMDB0037798	HMDB	4	2.14445	0.00461884	1.32728	0.0475574	1.85842	0.00873983		3
288.144	20.97	Polar	Positive	hexenedioylcarnitine	Acylcarnitine	C13H21NO6	[M+H]+	0.694097	LMFA07070013	LIPID MAPS	0	3.86339	0.645552	14.6318	0.0796907	15.2354	0.0446055		3
288.217	19.21	Polar	Positive	Octanoylcarnitine	Acylcarnitine	C15H29NO4	[M+H]+	0.106864	HMDB0000791	HMDB	0	7.91496	0.000134358	5.00613	0.0016385	5.77946	0.000772057		3
289.142	3.42081	Non-polar	Positive	dihydroabscisic acid	prenol	C15H22O4	[M+Na]+	1.83993	HMDB0039516	HMDB	23	1.16051	0.154372	2.22765	0.0235756	-0.91842	0.41654		3
289.162	14.04	Polar	Positive	Asparaginyl-arginine	Amino acids and peptides	C10H20N6O4	[M+H]+	0.237583	HMDB0028725	HMDB	0	0.162064	0.989645	0.718598	0.945909	13.2765	0.0160381		3
295.155	31.69	Polar	Negative	tocopheronic acid	Other organic compounds	C16H24O5	[M-H]-	0.337652	LMPR02020062	LIPID MAPS	3	10.3576	1.26e-05	1.61888	0.0974592	2.91675	0.00873983		3
295.183	29.35	Polar	Negative	Hydrocinchonine	Other organic compounds	C19H24N2O	[M-H]-	4.89147	HMDB0030283	HMDB	2	0.944602	0.0563473	-0.00661741	0.999527	1.4089	0.0118168		3
297.112	18.74	Polar	Negative	7c-aglycone	prenol	C18H18O4	[M-H]-	-5.44981	HMDB0004808	HMDB	10	3.18013	0.0150714	2.5039	0.06646	1.76114	0.152655		3
297.254	5.8427	Non-polar	Positive	Tetramethylhexadecatetraene	prenol	C20H34	[M+Na]+	-5.72546	HMDB0035152	HMDB	1	13.5785	0.00988666	3.02909	0.509584	13.7487	0.0149956		3
300.218	21.15	Polar	Negative	Dimethylheptanoyl carnitine	Acylcarnitine	C16H31NO4	[M-H]-	1.19744	HMDB0006320	HMDB	1	22.2116	0.000245192	16.2877	0.00352542	20.4361	0.000734243		3
300.29	11.818	Non-polar	Positive	Sphingosine	Sphingolipids	C18H37NO2	[M+H]+	1.33853	HMDB0000252	HMDB	17	7.00646	0.0010323	4.40848	0.00338566	2.44034	0.0873534		3
302.233	20.98	Polar	Positive	Nonanoylcarnitine	Acylcarnitine	C16H31NO4	[M+H]+	0.575054	HMDB0013288	HMDB	1	7.59943	0.00237005	3.60708	0.0725787	3.43791	0.0541866		3
303.178	3.65247	Non-polar	Positive	Glutaminyl-arginine	Amino acids and peptides	C11H22N6O4	[M+H]+	0.752225	HMDB0029143	HMDB	2	1.50268	0.0691024	2.02335	0.0220979	-0.861659	0.405134		3
303.265	6.05471	Non-polar	Positive	Myristoylglycine	Fatty acyls	C16H31NO3	[M+NH4]+	1.06125	HMDB0013250	HMDB	1	3.33367	0.00435421	3.69858	0.00140927	1.86202	0.0525461		3
304.263	6.05698	Non-polar	Positive	Vitamin a	prenol	C20H30O	[M+NH4]+	-0.0380813	HMDB0000305	HMDB	18	4.69239	0.0414638	3.01721	0.15742	3.38246	0.206039		3
307.094	3.50222	Non-polar	Positive	Dihydroxydimethylflavanone	polyketide	C17H16O4	[M+Na]+	-0.693054	HMDB0030694	HMDB	16	18.7211	2.21e-05	0	1	16.0243	6.52e-05		3
309.171	30.63	Polar	Negative	Valdiate	prenol	C17H26O5	[M-H]-	1.6094	HMDB0040980	HMDB	0	2.44953	0.00257142	0.89803	0.162968	2.6057	0.00308939		3
309.228	2.8004	Non-polar	Positive	Tris(ethoxyethoxy)propane	Glycerolipids	C15H32O6	[M+H]+	3.686	HMDB0037162	HMDB	0	0.154836	0.799326	-3.0736	0.00140927	-1.23225	0.113417		3
310.201	4.15515	Non-polar	Positive	Decatrienoylcarnitine	Acylcarnitine	C17H27NO4	[M+H]+	0.323422	LMFA07070016	LIPID MAPS	9	1.67261	0.0535553	1.88518	0.0309539	-0.534362	0.599342		3
311.185	29.76	Polar	Positive	Botrydial	prenol	C17H26O5	[M+H]+	1.28541	LMPR0103640001	LIPID MAPS	2	4.37747	0.00044612	2.54959	0.00989175	3.63256	0.00141689		3
311.185	8.29553	Non-polar	Positive	Botrydial	prenol	C17H26O5	[M+H]+	1.28958	LMPR0103640001	LIPID MAPS	3	4.12048	0.00257327	3.3205	0.00311429	2.93281	0.0137257		3
313.162	3.63525	Non-polar	Positive	Octenyl glucoside	Fatty acyls	C14H26O6	[M+Na]+	-0.14164	HMDB0032959	HMDB	0	1.17177	0.0866047	2.19311	0.00754781	0.276734	0.77237		3
314.211	5.9666	Non-polar	Positive	Methoxydiphenylheptanone	Sterol	C20H24O2	[M+NH4]+	0.053684	HMDB0033293	HMDB	5	0.50145	0.221207	3.12728	0.000498849	-0.218897	0.729954		3
314.233	27.54	Polar	Positive	Decenoylcarnitine	Acylcarnitine	C17H31NO4	[M+H]+	-0.236131	HMDB0013205	HMDB	0	1.27355	0.166014	0.791977	0.410809	1.90918	0.0446055		3
314.233	6.95325	Non-polar	Positive	Decenoylcarnitine	Acylcarnitine	C17H31NO4	[M+H]+	-0.23689	HMDB0013205	HMDB	5	0.408729	0.351391	1.22205	0.0271909	0.36567	0.565568		3
314.234	22.87	Polar	Negative	Decanoylcarnitine	Acylcarnitine	C17H33NO4	[M-H]-	2.22052	HMDB0000651	HMDB	0	20.0147	0.00055432	15.7542	0.0042902	20.0978	0.000807832		3
315.178	2.7793	Non-polar	Positive	Octanol glucoside	Fatty acyls	C14H28O6	[M+Na]+	1.92136	HMDB0032958	HMDB	2	1.81295	0.0344317	0.422146	0.649243	-0.258992	0.80175		3
315.195	11.0557	Non-polar	Positive	oxo-retinoic acid	prenol	C20H26O3	[M+H]+	-0.612054	HMDB0006285	HMDB	8	1.80056	0.0226535	-0.220652	0.832984	-0.135764	0.909489		3
316.247	22.56	Polar	Positive	Decanoylcarnitine	Acylcarnitine	C17H33NO4	[M+H]+	-2.5129	HMDB0000651	HMDB	0	7.94507	7.28e-05	4.8022	0.000910158	5.87347	0.00037073		3
318.28	8.12082	Non-polar	Positive	N-methyl arachidonoyl amine	Fatty acyls	C21H35NO	[M+H]+	1.57594	LMFA08020007	LIPID MAPS	5	0.729303	0.390808	3.51426	0.00508224	0.0630446	0.991092		3
319.227	12.037	Non-polar	Positive	HEPE	Fatty acyls	C20H30O3	[M+H]+	-0.42455	HMDB0010209	HMDB	26	2.11926	0.0162754	-0.46152	0.591932	0.611735	0.483023		3
326.218	3.23907	Non-polar	Positive	Glucopyranosyloctanediol	Fatty acyls	C14H28O7	[M+NH4]+	1.58801	HMDB0029362	HMDB	0	0.380647	0.556127	-0.746311	0.35233	-2.31393	0.0217616		3
326.253	2.49393	Non-polar	Positive	Tris(ethoxyethoxy)propane	Glycerolipids	C15H32O6	[M+NH4]+	-0.915905	HMDB0037162	HMDB	0	0.0864846	0.865766	-14.3405	8.96e-08	-0.179198	0.798567		3
326.306	12.695	Non-polar	Positive	Eicosadienoic acid	Fatty acyls	C20H36O2	[M+NH4]+	1.28426	HMDB0061864	HMDB	4	7.02632	9.23e-05	4.32241	0.000601378	2.61433	0.0128035		3
328.248	7.72223	Non-polar	Positive	HpOTrE	Fatty acyls	C18H30O4	[M+NH4]+	0	LMFA02000109	LIPID MAPS	5	1.55995	0.0441156	2.0002	0.0126994	0.311093	0.743009		3
328.25	24.39	Polar	Negative	Dimethylnonanoyl carnitine	Acylcarnitine	C18H35NO4	[M-H]-	0.890491	HMDB0006202	HMDB	1	18.1343	0.00371253	15.6674	0.0123237	19.7473	0.00393288		3
328.321	13.6086	Non-polar	Positive	N,n-dimethylsphingosine*	Sphingolipids	C20H41NO2	[M+H]+	0.647391	HMDB0013645	HMDB	1	7.92361	0.00131935	6.25974	0.0021059	6.91371	0.00382814		3
328.321	12.9542	Non-polar	Positive	N,n-dimethylsphingosine*	Sphingolipids	C20H41NO2	[M+H]+	0.647391	HMDB0013645	HMDB	1	4.95961	0.000396308	2.4606	0.00383398	1.59833	0.0553723		3
329.153	29.38	Polar	Negative	TriHOME	Fatty acyls	C18H34O5	[M-H]-	1.48891	HMDB0004708	HMDB	0	0.670894	0.199533	-0.00378379	0.999527	1.15881	0.0359976		3
330.264	24.09	Polar	Positive	Undecanoylcarnitine	Acylcarnitine	C18H35NO4	[M+H]+	-0.938341	HMDB0013321	HMDB	0	6.95292	0.000123116	3.46365	0.00538246	5.14243	0.000600806		3
331.15	29.39	Polar	Negative	Spectinomycin	Other organic compounds	C14H24N2O7	[M-H]-	-4.58878	HMDB0015055	HMDB	0	0.652684	0.241235	0.153759	0.857005	1.44617	0.0172554		3
331.172	3.22523	Non-polar	Positive	Glucopyranosyloctanediol	Fatty acyls	C14H28O7	[M+Na]+	-1.21973	HMDB0029362	HMDB	0	0.566727	0.511939	1.54866	0.133127	-2.98891	0.0265482		3
331.247	15.4651	Non-polar	Positive	TriHOME	Fatty acyls	C18H34O5	[M+H]+	-1.25333	HMDB0004710	HMDB	1	1.6545	0.0470824	-0.237619	0.851408	-0.165347	0.90446		3
332.243	19.74	Polar	Positive	Hydroxydecanoyl carnitine	Acylcarnitine	C17H33NO5	[M+H]+	-1.46188	HMDB0061636	HMDB	0	2.04926	0.0214923	0.118658	0.945909	0.584413	0.471914		3
332.278	3.4232	Non-polar	Positive	DHOME	Fatty acyls	C18H34O4	[M+NH4]+	-4.48121	HMDB0004705	HMDB	7	1.52047	0.0542391	4.12366	0.00090806	-0.276783	0.791541		3
333.167	29.74	Polar	Positive	Valdiate	prenol	C17H26O5	[M+Na]+	-2.35574	HMDB0040980	HMDB	3	3.28923	0.00393465	2.60587	0.0169371	3.93031	0.00191138		3
333.254	5.37492	Non-polar	Positive	Dimethylmethylidene(propanyl)tetracycloheptadecadiene	Sterol	C23H34	[M+Na]+	-4.66277	HMDB0060729	HMDB	0	-0.802928	0.154372	-0.770961	0.232868	-2.75575	0.00597607		3
336.217	4.15945	Non-polar	Positive	methylpropanoyloxygermacratrienolide	prenol	C19H26O4	[M+NH4]+	1.21565	HMDB0031373	HMDB	7	1.21767	0.140434	4.0126	0.00227597	-0.0578242	0.991092		3
339.181	29.38	Polar	Negative	Dehydrodinor-TXB2	Fatty acyls	C18H26O6	[M-H]-	0.293954	LMFA03030013	LIPID MAPS	1	1.77606	0.0404598	0.0988222	0.939119	1.77421	0.0462212		3
339.249	2.41974	Non-polar	Positive	Dihydroxyoctadecanoic acid	Fatty acyls	C18H36O4	[M+Na]+	-5.48123	HMDB0059633	HMDB	3	0.563122	0.237037	-20.7954	2.79e-08	-0.740204	0.315545		3
340.284	24.69	Polar	Positive	Oleoyl glycine	Fatty acyls	C20H37NO3	[M+H]+	-2.17024	HMDB0013631	HMDB	1	5.32091	0.00119476	0.757065	0.486555	3.34599	0.00880805		3
341.213	12.3844	Non-polar	Negative	Epoxy-DHA	Fatty acyls	C22H28O3	[M-H]-	1.75326	LMFA04000014	LIPID MAPS	7	-0.955046	1	-4.20725	0.0453941	-2.63005	0.23356		3
342.3	8.11767	Non-polar	Positive	Cer(d20:1)	Sphingolipids	C20H39NO3	[M+H]+	0.586008	LMSP02010014	LIPID MAPS	7	6.1391	0.0162207	4.09473	0.0548934	5.19652	0.0504445		3
342.3	27.46	Polar	Positive	Cer(d20:1)*	Sphingolipids	C20H39NO3	[M+H]+	0.584282	LMSP02010014	LIPID MAPS	2	12.609	0.0332604	4.34559	0.441917	5.88099	0.263035		3
342.3	28.76	Polar	Positive	Cer(d20:1)*	Sphingolipids	C20H39NO3	[M+H]+	0.584282	LMSP02010014	LIPID MAPS	2	8.28914	0.0830463	11.1634	0.0415254	9.2232	0.0518632		3
342.3	29.53	Polar	Positive	Cer(d20:1)*	Sphingolipids	C20H39NO3	[M+H]+	0.584282	LMSP02010014	LIPID MAPS	2	6.81683	0.00205191	2.04527	0.210964	4.5601	0.0102072		3
342.3	28.14	Polar	Positive	Cer(d20:1)*	Sphingolipids	C20H39NO3	[M+H]+	0.584282	LMSP02010014	LIPID MAPS	2	8.31053	0.00036437	3.61709	0.0272491	12.9536	4.87e-05		3
342.3	28.42	Polar	Positive	Cer(d20:1)*	Sphingolipids	C20H39NO3	[M+H]+	0.584282	LMSP02010014	LIPID MAPS	2	8.31854	0.0494774	7.14414	0.104842	5.37931	0.157889		3
342.3	27.84	Polar	Positive	Cer(d20:1)*	Sphingolipids	C20H39NO3	[M+H]+	0.584282	LMSP02010014	LIPID MAPS	2	12.3193	0.0149965	3.13243	0.483686	5.71639	0.174657		3
342.337	13.4381	Non-polar	Positive	N,N,N-trimethyl-sphingosine	Sphingolipids	C21H38O2	[M+H]+	0.27754	53957	Metlin	2	8.04159	0.00111799	7.02365	0.00116074	2.16249	0.206471		3
343.189	5.11367	Non-polar	Positive	Hydroxymethoxyphenylmethoxyphenylheptanone	Other organic compounds	C21H26O4	[M+H]+	-3.15767	HMDB0029525	HMDB	0	0.221941	0.884922	-3.9654	0.0237753	-1.07079	0.59121		3
344.279	25.52	Polar	Positive	Dodecanoylcarnitine	Acylcarnitine	C19H37NO4	[M+H]+	-2.61415	HMDB0002250	HMDB	0	15.2747	0.00032818	12.9922	0.000754054	20.5033	7.74e-05		3
344.316	10.5968	Non-polar	Positive	Ethanolamine oleate*	Fatty acyls	C20H41NO3	[M+H]+	0.352161	HMDB0015638	HMDB	2	5.00876	0.00143852	3.52714	0.0032935	3.35441	0.0125951		3
344.316	11.0765	Non-polar	Positive	Ethanolamine oleate*	Fatty acyls	C20H41NO3	[M+H]+	0.352161	HMDB0015638	HMDB	2	5.94164	0.000626844	2.69731	0.00757418	2.66448	0.0214086		3
344.316	10.074	Non-polar	Positive	Ethanolamine oleate*	Fatty acyls	C20H41NO3	[M+H]+	0.352161	HMDB0015638	HMDB	2	5.17496	0.00290684	3.13298	0.0103117	3.23042	0.0248061		3
344.316	8.13222	Non-polar	Positive	Ethanolamine oleate*	Fatty acyls	C20H41NO3	[M+H]+	0.352161	HMDB0015638	HMDB	2	5.09317	0.00612781	3.2119	0.0210204	3.05209	0.0594863		3
344.316	11.8193	Non-polar	Positive	Ethanolamine oleate*	Fatty acyls	C20H41NO3	[M+H]+	0.352161	HMDB0015638	HMDB	0	4.77633	0.00238881	2.64062	0.0112712	2.15528	0.0640879		3
345.155	18.41	Polar	Negative	dihydroxyfenchoneglucoside	prenol	C16H26O8	[M-H]-	-0.47521	HMDB0033223	HMDB	0	13.4793	0.0190608	13.8143	0.0306972	11.7821	0.0362658		3
346.259	21.36	Polar	Positive	Hydroxyundecanoyl carnitine	Acylcarnitine	C18H35NO5	[M+H]+	-0.495005	HMDB0061637	HMDB	0	3.71691	0.00775627	0.82909	0.474198	1.53163	0.158141		3
348.274	15.4696	Non-polar	Positive	TriHOME	Fatty acyls	C18H34O5	[M+NH4]+	-0.857859	HMDB0004708	HMDB	2	1.65638	0.031864	-0.39513	0.629021	-0.0402666	0.991092		3
350.269	7.48627	Non-polar	Positive	Hydroxydione*	Sterol	C21H32O3	[M+NH4]+	-0.0153506	HMDB0062609	HMDB	11	3.25204	0.00440739	2.19829	0.00955916	1.73983	0.0607034		3
350.269	6.0108	Non-polar	Positive	Hydroxydione*	Sterol	C21H32O3	[M+NH4]+	-0.0153506	HMDB0062609	HMDB	6	3.60437	0.0314081	2.00575	0.177814	0.364463	0.880101		3
352.211	25.73	Polar	Positive	Keto-decanoylcarnitine	Acylcarnitine	C17H31NO5	[M+Na]+	4.80651	HMDB0013202	HMDB	1	2.31616	0.0782131	1.10891	0.410809	3.20285	0.0227682		3
352.248	5.44028	Non-polar	Positive	Prostaglandin a2	Fatty acyls	C20H30O4	[M+NH4]+	0.744732	HMDB0002752	HMDB	22	4.12178	0.00679578	2.58732	0.0261062	1.78892	0.199446		3
356.22	5.01531	Non-polar	Positive	Pipercide	Other organic compounds	C22H29NO3	[M+H]+	-5.42292	HMDB0033449	HMDB	0	0.760538	0.181453	3.6236	0.000845806	0.0524939	0.982189		3
356.352	38.73	Polar	Positive	Eicosanoyl-EA	Fatty acyls	C22H45NO2	[M+H]+	0.280621	LMFA08040038	LIPID MAPS	0	10.8519	0.0138636	0.135995	0.993733	12.1364	0.00821261		3
359.29	6.05356	Non-polar	Positive	Trans-dodecenoylcarnitine	Acylcarnitine	C19H35NO4	[M+NH4]+	-1.27851	HMDB0013326	HMDB	0	3.10673	0.00695245	3.14186	0.00366185	2.01009	0.0553723		3
361.238	11.3823	Non-polar	Positive	Resolvin d5	Fatty acyls	C22H32O4	[M+H]+	0.827527	HMDB0004038	HMDB	8	3.32344	0.013596	-0.57601	0.655848	0.175972	0.933225		3
366.264	5.1232	Non-polar	Positive	Trihydroxy-pregnenone	Sterol	C21H32O4	[M+NH4]+	0.188668	HMDB0000353	HMDB	8	0.602886	0.406108	3.26012	0.00371629	-0.878379	0.414219		3
366.285	3.49385	Non-polar	Positive	Sativic acid	Fatty acyls	C18H36O6	[M+NH4]+	0.287153	LMFA02000148	LIPID MAPS	0	0.605399	0.154372	-1.78591	0.00376347	-0.184588	0.782543		3
367.263	46.61	Polar	Positive	nonadecapentaenyl)resorcinol	polyketide	C25H34O2	[M+H]+	0.544569	LMPK15030034	LIPID MAPS	1	-0.020511	0.989645	0.0842352	0.962311	7.58267	4.87e-05		3
370.259	8.29482	Non-polar	Positive	Prostaglandin d2*	Fatty acyls	C20H32O5	[M+NH4]+	0.283342	HMDB0001403	HMDB	18	2.03292	0.0149356	1.2304	0.0723779	0.888091	0.320065		3
370.259	6.91402	Non-polar	Positive	Prostaglandin d2*	Fatty acyls	C20H32O5	[M+NH4]+	0.283342	HMDB0001403	HMDB	15	0.925308	0.0550928	1.5143	0.00660583	0.307825	0.587305		3
377.214	2.5357	Non-polar	Positive	Desoximetasone	Sterol	C22H29FO4	[M+H]+	5.1969	HMDB0014687	HMDB	0	0.808846	0.13688	-1.24591	0.0435408	-0.372963	0.609686		3
378.267	7.18974	Non-polar	Positive	Calycanthidine	Other organic compounds	C23H28N4	[M+NH4]+	4.07516	HMDB0030281	HMDB	0	2.04705	0.0217473	-0.181575	0.899991	-0.422273	0.654892		3
379.296	5.04237	Non-polar	Positive	N-arachidonoyl glycine	Fatty acyls	C22H35NO3	[M+NH4]+	0.400541	HMDB0005096	HMDB	2	0.83661	0.852939	9.45714	0.0447256	3.54307	0.522974		3
381.296	8.77374	Non-polar	Positive	MAG(18:0)	Glycerolipids	C21H42O4	[M+Na]+	-4.48245	HMDB0011535	HMDB	0	1.36	0.0379962	-0.439591	0.522636	-0.459905	0.529332		3
384.383	38.02	Polar	Positive	N-(Docosanoyl)-ethanolamine	Fatty acyls	C24H49NO2	[M+H]+	1.56094	LMFA08040052	LIPID MAPS	1	-12.5884	0.0140021	3.15311	0.482851	1.32913	0.922307		3
387.214	16.65	Polar	Positive	Dihydroxyoxopregnanal	Sterol	C21H32O5	[M+Na]+	-0.3863	HMDB0006754	HMDB	11	-0.828705	0.468785	-2.59768	0.0446941	1.28201	0.222727		3
390.136	29.1	Polar	Positive	fucopyranosylacetamidodeoxyglucopyranose	Other organic compounds	C14H25NO10	[M+Na]+	-2.57035	HMDB0006700	HMDB	5	0.569112	0.425568	0.0803309	0.955519	1.59649	0.0291396		3
390.311	5.6304	Non-polar	Positive	Finasteride	Sterol	C23H36N2O2	[M+NH4]+	-1.78926	HMDB0001984	HMDB	0	0.914764	0.280366	3.98768	0.00323368	1.67275	0.18945		3
392.29	5.01633	Non-polar	Positive	Hydroxy-N-(hydroxypropanyl)-dimethylazatetracyclo heptadecacarboximidic acid	Sterol	C22H34N2O3	[M+NH4]+	-1.0915	HMDB0061030	HMDB	1	1.0867	0.201453	2.5077	0.0188871	1.89351	0.125425		3
395.045	28.36	Polar	Positive	Kaempferol 7,4'-dimethyl ether 3-O-sulfate	polyketide	C17H14O9S	[M+H]+	3.79705	LMPK12112596	LIPID MAPS	0	-0.391936	0.623016	-0.811226	0.296051	2.13016	0.0101935		3
397.183	26.31	Polar	Positive	Epiisocucurbic acid glucoside	Fatty acyls	C18H30O8	[M+Na]+	-0.957525	HMDB0029782	HMDB	1	0.638323	0.879957	2.44643	0.409656	6.93295	0.0227682		3
401.178	2.35545	Non-polar	Positive	N-acetyllactosamine	Other organic compounds	C14H25NO11	[M+NH4]+	3.06361	HMDB0001542	HMDB	3	1.18947	0.0937117	-2.39483	0.00644242	-0.929113	0.339153		3
409.293	15.4617	Non-polar	Positive	Trihydroxycholanoic acid*	Sterol	C24H40O5	[M+H]+	-5.74815	HMDB0000364	HMDB	18	1.84948	0.0312483	-0.288889	0.788818	0.0668927	0.98198		3
409.293	14.731	Non-polar	Positive	Trihydroxycholanoic acid*	Sterol	C24H40O5	[M+H]+	-5.74815	HMDB0000364	HMDB	3	1.50369	0.0414638	-0.230883	0.822028	0.0346747	0.993086		3
411.105	29.69	Polar	Positive	hydroxyauranetin	polyketide	C20H20O8	[M+Na]+	-0.383648	HMDB0033275	HMDB	27	16.8528	0.00292841	11.135	0.0263669	16.3474	0.00305376		3
411.144	11.6592	Non-polar	Negative	Garcimangosone c	Other organic compounds	C23H24O7	[M-H]-	2.78829	HMDB36984	HMDB	4	1.26e-15	1	7.61872	0.000228308	2.21189	0.138792		3
412.321	11.0365	Non-polar	Positive	dehydromicropteroxanthin	prenol	C27H38O2	[M+NH4]+	1.05913	HMDB0038506	HMDB	2	1.01511	0.391846	4.37657	0.00832784	-0.299788	0.90446		3
421.317	7.21155	Non-polar	Positive	Nb-palmitoyltryptamine	Fatty acyls	C26H42N2O	[M+Na]+	-5.15252	HMDB0040815	HMDB	0	1.60315	0.0219827	-0.567916	0.366587	-0.225158	0.784522		3
422.29	6.58833	Non-polar	Positive	Dihydroxyoxocholenoic acid	Sterol	C24H36O5	[M+NH4]+	0.833382	HMDB0000447	HMDB	2	0.987594	0.205879	3.13348	0.00507246	-0.076251	0.98198		3
426.285	29.75	Polar	Positive	PGD2-dihydroxypropanylamine	Fatty acyls	C23H39NO6	[M+H]+	0.234585	LMFA03010191	LIPID MAPS	1	3.44229	0.00564458	2.29109	0.0467088	4.25453	0.00220435		3
431.162	29.1	Polar	Positive	Tamsulosin	Other organic compounds	C20H28N2O5S	[M+Na]+	3.09575	HMDB0014844	HMDB	0	0.651947	0.535786	0.100417	0.965303	2.31155	0.0293859		3
433.243	26.55	Polar	Positive	Glucosyl dihydroxyfarnesadienoate	prenol	C21H36O9	[M+H]+	-0.442246	HMDB0037823	HMDB	1	3.23476	0.0488853	2.02484	0.216289	1.66026	0.261356		3
434.859	7.23862	Non-polar	Positive	Hydroxydiiodophenyllactic acid	Fatty acyls	C9H8I2O4	[M+H]+	0.71891	HMDB0059636	HMDB	0	2.20037	0.0217473	-0.311886	0.785755	-0.218731	0.852855		3
435.334	7.2205	Non-polar	Positive	Glycerol acetate N-octadecanoate	Glycerolipids	C23H46O7	[M+H]+	4.55973	HMDB0032157	HMDB	0	1.40546	0.0245623	0.0432253	0.989597	-0.181002	0.80175		3
437.339	7.21811	Non-polar	Positive	Trimethyl(methylheptenyl) -dodecahydrocyclopentaphenanthrenediol	Sterol	C28H46O2	[M+Na]+	0.395801	HMDB0034329	HMDB	17	-0.624186	0.697538	-5.20143	0.0085401	-1.39385	0.499092		3
441.262	5.14888	Non-polar	Positive	Cavipetin D*	prenol	C25H38O5	[M+Na]+	3.21179	HMDB0030365	HMDB	1	-0.886469	0.426867	-4.45618	0.00583696	-1.48572	0.390019		3
441.262	5.72607	Non-polar	Positive	Cavipetin D*	prenol	C25H38O5	[M+Na]+	3.21179	HMDB0030365	HMDB	0	0.938418	0.103077	-3.05085	0.00126434	0.033178	0.991418		3
441.302	17.1532	Non-polar	Negative	Hydroxy (hydroxymethylpentynyloxy)-pentanorvitamin D3	Sterol	C28H42O4	[M-H]-	2.48695	LMST03020591	LIPID MAPS	4	3.12158	0.045004	-0.411331	0.774413	-0.249279	0.778519		3
443.42	13.6518	Non-polar	Positive	Tetracosanoylglycine	Fatty acyls	C26H51NO3	[M+NH4]+	-1.02895	HMDB0013310	HMDB	0	6.57177	0.0801182	11.7589	0.00811671	6.62206	0.167113		3
446.384	14.7329	Non-polar	Positive	DAG (22:0)	Glycerolipids	C25H48O5	[M+NH4]+	-0.476713	ECMDB23242	ECMDB	2	1.51592	0.0423487	-0.470426	0.557473	0.00393683	1		3
448.233	6.79379	Non-polar	Positive	Armillarilin	prenol	C24H30O7	[M+NH4]+	0.467458	HMDB0031673	HMDB	2	1.05964	0.0656206	2.32248	0.00291654	0.000187459	1		3
449.143	21.94	Polar	Positive	Puddumin a	polyketide	C22H24O10	[M+H]+	-2.047	HMDB0033741	HMDB	19	0.693552	0.70176	3.58943	0.0415254	2.48504	0.0878193		3
449.348	7.22258	Non-polar	Positive	N-stearoyl arginine	Fatty acyls	C23H46N4O3	[M+Na]+	4.92546	LMFA08020136	LIPID MAPS	0	1.30715	0.038641	0.0495019	0.987734	-0.164406	0.841994		3
450.263	32.31	Polar	Negative	LysoPE(16:1)	Glycerophospholipids	C21H42NO7P	[M-H]-	0.910098	HMDB0011504	HMDB	1	-18.0848	0.0236357	-3.15516	0.742537	-7.00271	0.427832	Lipidblast	2
451.328	4.67353	Non-polar	Positive	C17 sphingosine-1-phosphocholine	Sphingolipids	C22H47N2O5P	[M+H]+	2.4427	LMSP01060003	LIPID MAPS	0	1.67736	0.0485174	0.506074	0.596818	0.589359	0.542477		3
452.277	12.6812	Non-polar	Positive	LysoPE(16:1)	Glycerophospholipids	C21H42NO7P	[M+H]+	-0.171073	HMDB0011504	HMDB	3	-1.11221	0.275646	-2.49696	0.0455578	-1.79769	0.239457	Lipidblast	2
452.28	14.1008	Non-polar	Negative	LysoPE(16:0)	Glycerophospholipids	C21H44NO7P	[M-H]-	-2.7636	HMDB11503	HMDB	2	-3.34465	0.0632756	-2.31815	0.114047	-3.80093	0.0320238	NIST, Lipidblast	2
453.303	16.4665	Non-polar	Negative	Ubiquinone-4	prenol	C29H42O4	[M-H]-	-3.48574	HMDB06710	HMDB	4	3.13792	0.039822	-0.362121	0.790514	-0.53052	0.465755		3
454.291	34.15	Polar	Positive	LysoPE(16:0)	Glycerophospholipids	C21H44NO7P	[M+H]+	-3.44932	HMDB0011473	HMDB	1	-3.71955	0.00757757	-0.853899	0.453885	-4.13367	0.00458548	Lipidblast	2
454.293	14.2174	Non-polar	Positive	LysoPE(16:0)	Glycerophospholipids	C21H44NO7P	[M+H]+	0.577782	HMDB0011473	HMDB	1	-3.48903	0.0326808	-2.27537	0.117318	-2.47995	0.175452	NIST, Lipidblast	2
455.213	27.42	Polar	Positive	Butylhydroxybutyrate arabinosylglucoside	Fatty acyls	C19H34O12	[M+H]+	0.564572	HMDB0039214	HMDB	0	12.6959	0.00860787	14.0339	0.00989175	18.5603	0.00191138		3
457.272	10.8674	Non-polar	Positive	Leukotriene e4	Fatty acyls	C23H37NO5S	[M+NH4]+	-1.88644	HMDB0002200	HMDB	2	-0.0167478	0.985614	-2.5629	0.00676466	0.891827	0.38637		3
461.172	5.39963	Non-polar	Positive	Punaglandin 7	Fatty acyls	C23H31O6Cl	[M+Na]+	3.65146	LMFA03120044	LIPID MAPS	0	1.02076	0.131164	1.55961	0.0418861	-0.504499	0.567984		3
470.326	8.19325	Non-polar	Positive	Norselic acid A	Sterol	C29H40O4	[M+NH4]+	1.76879	LMST01040189	LIPID MAPS	4	0.306998	0.566204	2.45383	0.00321456	0.144126	0.888388		3
474.466	41.37	Polar	Positive	Longamide	Other organic compounds	C30H61NO	[M+Na]+	3.14967	HMDB0038842	HMDB	0	-6.28968	0.179401	-6.59194	0.185547	14.9275	0.00821261		3
476.373	17.6022	Non-polar	Positive	Docosatetraenoylcarnitine	Acylcarnitine	C29H49NO4	[M+H]+	1.05182	LMFA07070022	LIPID MAPS	6	2.84991	0.012582	-0.480979	0.656307	0.515278	0.65152		3
479.348	4.97763	Non-polar	Positive	Butyldihydroxydidehydronorvitamin D3	Sterol	C30H48O3	[M+Na]+	2.84863	LMST03020584	LIPID MAPS	12	0.110049	0.914866	2.54201	0.0312157	2.26295	0.103335		3
480.307	34.42	Polar	Positive	LysoPE(18:1)	Glycerophospholipids	C23H46NO7P	[M+H]+	-2.88419	HMDB0011475	HMDB	1	-7.02869	0.0332604	0.399755	0.949343	-4.1669	0.151007	NIST, Lipidblast	2
484.244	13.36	Polar	Positive	Caffeoylferuloylspermidine	polyketide	C26H33N3O6	[M+H]+	-0.726906	HMDB0038843	HMDB	0	-2.09611	0.0498524	-0.774338	0.452074	-1.57614	0.106318		3
485.236	4.85943	Non-polar	Positive	Plantaricin BN	Fatty acyls	C24H36O10	[M+H]+	-5.17377	HMDB0038238	HMDB	0	1.50816	0.605782	10.4211	0.00755934	0	1		3
485.349	7.23591	Non-polar	Positive	Tiropramide	Amino acids and peptides	C28H41N3O3	[M+NH4]+	0.168623	HMDB0042042	HMDB	0	1.3364	0.0491529	0.276685	0.744246	-0.360329	0.656229		3
487.301	7.10188	Non-polar	Positive	Ecdysone	Sterol	C27H44O6	[M+Na]+	3.44595	LMST01010210	LIPID MAPS	6	1.94348	0.0288285	-0.0397933	1	1.38194	0.151235		3
488.321	7.10745	Non-polar	Positive	Ceanothine c	Fatty acyls	C26H38N4O4	[M+NH4]+	-4.64586	HMDB0029340	HMDB	0	2.50242	0.0257009	0.26712	0.875661	1.51753	0.211405		3
489.344	7.20518	Non-polar	Positive	Sphinganine-1-phosphocholine	Sphingolipids	C23H51N2O5P	[M+Na]+	1.92987	LMSP01060002	LIPID MAPS	0	1.72023	0.031864	-0.152493	0.917944	-0.308042	0.742261		3
492.194	5.02133	Non-polar	Positive	arabinofuranosyl mannopyranosyl mannose	Other organic compounds	C17H30O15	[M+NH4]+	3.38326	HMDB0039818	HMDB	0	3.53074	0.367072	18.0799	0.00338566	-3.48078	0.538099		3
494.323	12.5274	Non-polar	Positive	LysoPC(16:1)	Glycerophospholipids	C24H48NO7P	[M+H]+	-2.18176	HMDB0010383	HMDB	2	-3.27231	0.0246942	-2.65257	0.0401949	-2.06714	0.18945	Lipidblast	2
496.339	14.0295	Non-polar	Positive	LysoPC(16:0)	Glycerophospholipids	C24H50NO7P	[M+H]+	2.32386	HMDB0010382	HMDB	2	-4.4724	0.0121219	-2.44411	0.0817692	-2.30383	0.195394	NIST	2
497.168	9.06383	Non-polar	Negative	Musabalbisiane b	prenol	C23H30O12	[M-H]-	-3.2037	HMDB38681	HMDB	0	-0.120814	1	20.0897	0.0266172	-1.21667	0.85188		3
501.343	7.2021	Non-polar	Positive	Adouetine x	Amino acids and peptides	C28H44N4O4	[M+H]+	-1.64949	HMDB0034216	HMDB	0	1.95963	0.0202368	-0.478969	0.557473	-0.0520003	0.987773		3
505.365	7.22033	Non-polar	Positive	dihydroxydiethyl-tetradehydrohomovitamin D3	Sterol	C32H50O3	[M+Na]+	0.621922	LMST03020513	LIPID MAPS	1	1.47539	0.0496419	-0.200725	0.872117	-0.0396553	0.991418		3
512.298	13.8796	Non-polar	Positive	LysoPS(17:0)	Glycerophospholipids	C23H46NO9P	[M+H]+	0	LMGP03050030	LIPID MAPS	1	-1.18565	0.177679	-2.4163	0.023894	-0.511372	0.690922		3
517.375	7.21087	Non-polar	Positive	Menthol propylene glycol carbonate	prenol	C28H52O8	[M+H]+	3.15764	HMDB0039785	HMDB	0	1.62973	0.0248598	-0.0630722	0.985165	-0.199287	0.812121		3
520.373	46.39	Polar	Positive	LysoPC(P-19:1)	Glycerophospholipids	C27H54NO6P	[M+H]+	5.57289	LMGP01070010	LIPID MAPS	0	-2.27312	0.410019	6.76996	0.0333648	-1.03504	0.837747		3
524.36	11.7339	Non-polar	Positive	Deoxy-hydroxyecdysone acetate	Sterol	C29H46O7	[M+NH4]+	3.55507	LMST01010191	LIPID MAPS	0	1.58101	0.148897	4.20498	0.00513627	1.94556	0.209097		3
526.291	12.3126	Non-polar	Positive	LysoPE(20:3)	Glycerophospholipids	C25H46NO7P	[M+Na]+	0.794754	LMGP02050066	LIPID MAPS	0	3.63908	0.0375789	2.67111	0.0944749	0.686753	0.742372		3
526.316	5.13142	Non-polar	Positive	LysoPS(18:0)	Glycerophospholipids	C24H48NO9P	[M+H]+	3.61694	LMGP03050006	LIPID MAPS	1	0.774295	0.229724	-2.70594	0.00444141	-0.265964	0.796841		3
529.493	13.618	Non-polar	Positive	Stearyl palmitoleate	Fatty acyls	C34H66O2	[M+Na]+	4.14605	LMFA07010022	LIPID MAPS	6	11.7657	0.0117353	17.1393	0.00167542	12.2874	0.0155055		3
532.375	4.9718	Non-polar	Positive	LysoPC(O-18:0)	Glycerophospholipids	C26H56NO6P	[M+Na]+	2.15947	LMGP01060014	LIPID MAPS	0	9.91643	0.000261384	2.13729	0.0787019	10.3455	0.000293208		3
534.292	7.8203	Non-polar	Positive	Eriojaposide b	Fatty acyls	C25H40O11	[M+NH4]+	1.61606	HMDB0038029	HMDB	0	1.31494	0.0491529	0.234211	0.79718	1.12685	0.152871		3
587.359	29.37	Polar	Negative	Hydroxyvitamin glucuronide	Sterol	C34H52O8	[M-H]-	-0.0615263	HMDB0010342	HMDB	1	2.91842	0.00488722	0.0994292	0.939119	3.25719	0.0043892		3
591.428	12.3884	Non-polar	Positive	Saringosterol 3-glucoside	Sterol	C35H58O7	[M+H]+	5.00425	HMDB0029767	HMDB	2	0.972327	0.262309	2.68301	0.0163986	1.17824	0.380936		3
595.382	12.4422	Non-polar	Positive	IC202A	Fatty acyls	C27H52N6O7	[M+Na]+	5.06648	LMFA08020182	LIPID MAPS	0	0.909894	0.180402	2.11434	0.0137187	0.792792	0.409875		3
603.403	13.2316	Non-polar	Positive	PA(29:2)	Glycerophospholipids	C32H59O8P	[M+H]+	1.66004	LMGP10010050	LIPID MAPS	0	2.22272	0.0361949	0.656492	0.557473	1.01655	0.39964		3
606.291	7.69615	Non-polar	Positive	ethyl bis(acetyloxy)(furanyl)hydroxytetramethyl methylideneoxodioxatetracycloheptadecan]acetate	Other organic compounds	C31H40O11	[M+NH4]+	0.694254	HMDB0037555	HMDB	0	0.907843	0.287613	9.17897	7.77e-05	-0.160121	0.937932		3
608.32	13.8721	Non-polar	Negative	PS(22:0(3-OH))	Glycerophospholipids	C28H52NO11P	[M-H]-	1.65838	ECMDB23567	ECMDB	0	-3.88019	0.0682522	-1.82896	0.263137	-4.65534	0.0326166		3
611.356	12.3723	Non-polar	Positive	Hydroxyvitamin-(beta-glucuronide)	Sterol	C34H52O8	[M+Na]+	0.849812	LMST05010021	LIPID MAPS	0	0.852541	0.220628	2.95573	0.00418126	0.933135	0.380936		3
616.403	14.3315	Non-polar	Positive	Kurilensoside G	Sterol	C32H54O10	[M+NH4]+	3.50955	LMST05050016	LIPID MAPS	0	0.924159	0.191129	4.79613	0.000702505	-0.18671	0.889399		3
617.44	17.1652	Non-polar	Positive	Squamone	Fatty acyls	C35H62O7	[M+Na]+	1.34578	LMFA0500069	LIPID MAPS	1	4.78462	0.00636593	0.579642	0.717346	-0.101807	0.98198		3
636.457	12.2951	Non-polar	Positive	PE(28:0)	Glycerophospholipids	C33H66NO8P	[M+H]+	-3.84262	HMDB0008821	HMDB	2	1.0058	0.237037	3.83712	0.00348432	1.95665	0.116466		3
645.461	46.25	Polar	Negative	PE-Cer(d32:2(2OH))	Sphingolipids	C34H65N2O7P	[M-H]-	0.773432	LMSP03020067	LIPID MAPS	0	-13.3848	0.0409617	3.21461	0.691809	3.67132	0.739187		3
655.381	12.3501	Non-polar	Positive	LysoPI(22:1)	Glycerophospholipids	C31H59O12P	[M+H]+	0.916907	LMGP06050022	LIPID MAPS	1	1.46079	0.0994912	2.84248	0.00829653	1.54289	0.188112		3
655.635	13.6026	Non-polar	Positive	Cer(d40:1(2OH))	Sphingolipids	C40H792O4	[M+NH4]+	0.156839	LMSP02010073	LIPID MAPS	0	23.4232	0.000837259	20.3948	0.000822559	20.1125	0.00292219		3
661.492	20.8573	Non-polar	Positive	PE-Cer(d33:2(2OH))	Sphingolipids	C35H69N2O7P	[M+H]+	0.908425	LMSP03020076	LIPID MAPS	0	-1.31437	0.408593	1.07859	0.63864	-8.14829	0.006407		3
677.513	21.5053	Non-polar	Positive	PA(34:0)	Glycerophospholipids	C37H73O8P	[M+H]+	2.80856	LMGP10010849	LIPID MAPS	1	-1.2162	0.82069	12.0972	0.0331129	12.6424	0.0615302		3
679.624	13.6086	Non-polar	Positive	DAG(40:1)	Glycerolipids	C43H82O5	[M+H]+	0.0122308	HMDB0007174	HMDB	0	19.0853	0.00693343	7.49091	0.146011	-0.276256	0.991418		3
680.484	12.2729	Non-polar	Positive	PE(30:0(3-OH))	Glycerophospholipids	C35H70NO9P	[M+H]+	2.50192	LMGP03020002	LIPID MAPS	1	0.372235	0.655489	2.71659	0.00959779	1.18263	0.33152		3
683.367	2.6	Polar	Positive	Evobioside	Sterol	C35H54O13	[M+H]+	4.56638	HMDB0038020	HMDB	3	1.01726	0.148319	3.58347	0.0018882	2.07005	0.0388428		3
683.434	12.2651	Non-polar	Positive	Cyclopassifloside ii	prenol	C37H62O11	[M+H]+	-3.16956	HMDB0038389	HMDB	0	-2.668	0.0488853	-2.96533	0.0452237	-3.41542	0.0168872		3
687.543	23.4997	Non-polar	Negative	PE-Cer(d36:1)	Sphingolipids	C38H77N2O6P	[M-H]-	2.17848	LMSP03020008	LIPID MAPS	1	-0.894763	1	14.4654	0.00132054	0.439677	0.883106		3
696.378	14.0299	Non-polar	Positive	Jubanine a	Fatty acyls	C40H49N5O6	[M+H]+	3.756	HMDB0030205	HMDB	0	1.01968	0.799326	11.9028	0.0104688	-0.610391	0.945423		3
699.408	12.2266	Non-polar	Positive	PI(24:0)	Glycerophospholipids	C33H63O13P	[M+H]+	0.286369	LMGP06010962	LIPID MAPS	0	1.19087	0.14758	4.02157	0.00227597	2.31911	0.0466033		3
703.538	22.6617	Non-polar	Positive	PE-Cer(d36:2(2OH))	Sphingolipids	C38H75N2O7P	[M+H]+	0.711713	LMSP03020089	LIPID MAPS	0	-0.925239	0.891442	15.7758	0.0349763	4.48987	0.60887		3
712.44	12.5856	Non-polar	Positive	Lipid X	Other organic compounds	C34H67NO12P	[M+H]+	0.84337	LMSL01020001	LIPID MAPS	0	-10.9253	0.0365669	3.69485	0.495352	19.6748	0.00744031		3
716.523	22.0747	Non-polar	Positive	PE(34:2)	Glycerophospholipids	C39H74NO8P	[M+H]+	1.34127	HMDB0009283	HMDB	2	-2.14006	0.486829	10.1033	0.0127272	2.08745	0.65152		3
722.48	10.2022	Non-polar	Positive	PE(35:6)	Glycerophospholipids	C40H68NO8P	[M+H]+	5.82147	LMGP02010405	LIPID MAPS	1	-0.20979	0.980055	19.8332	0.0182802	8.54687	0.390284		3
722.505	12.1904	Non-polar	Positive	PE(O-34:3)	Glycerophospholipids	C39H74NO7P	[M+Na]+	5.86116	LMGP02020099	LIPID MAPS	2	1.22144	0.149963	5.16984	0.00090806	2.99105	0.0205735		3
723.508	12.1707	Non-polar	Positive	PE-Cer(d36:3(2OH))	Sphingolipids	C38H73N2O7P	[M+Na]+	4.42532	LMSP03020071	LIPID MAPS	0	1.4157	0.12589	5.28829	0.00109758	2.92382	0.0265859		3
724.512	12.1707	Non-polar	Positive	PG(31:1)	Glycerophospholipids	C37H71O10P	[M+NH4]+	0.141548	LMGP04010058	LIPID MAPS	0	1.29851	0.188249	4.38836	0.00338566	2.96769	0.0411305		3
726.524	22.6395	Non-polar	Positive	PG(31:0)	Glycerophospholipids	C37H73O10P	[M+NH4]+	-5.59087	ECMDB23666	ECMDB	0	-1.01462	0.511939	7.11106	0.00336552	-7.82529	0.006407		3
730.54	23.347	Non-polar	Negative	PC(32:1)	Glycerophospholipids	C40H78NO8P	[M-H]-	-0.865564	HMDB07873	HMDB	2	-1.03553	1	14.9422	0.00129776	2.94558	0.353202		3
730.574	24.5722	Non-polar	Negative	PE(O-36:1)	Glycerophospholipids	C41H82NO7P	[M-H]-	2.87555	HMDB11347	HMDB	3	-0.697974	1	17.287	0.00127765	2.76897	0.384654		3
744.459	15.5068	Non-polar	Positive	PE(35:6)	Glycerophospholipids	C40H68NO8P	[M+Na]+	2.35631	LMGP02011133	LIPID MAPS	0	7.33132	0.165962	18.0547	0.00911487	-7.55629	0.345518		3
744.518	22.3519	Non-polar	Negative	PS(O-34:2)	Glycerophospholipids	C40H76NO9P	[M-H]-	1.34133	LMGP03020079	LIPID MAPS	1	1.76974	1	14.5551	0.000582699	4.8208	0.158352		3
746.605	23.3878	Non-polar	Positive	PC(O-34:1)	Glycerophospholipids	C42H84NO7P	[M+H]+	1.60945	LMGP02020069	LIPID MAPS	3	-0.674179	0.846028	19.2951	0.000845806	2.39261	0.566102	NIST	2
749.608	18.8602	Non-polar	Positive	DAG(44:5)	Glycerolipids	C47H82O5	[M+Na]+	2.83066	HMDB0007586	HMDB	0	0.784928	0.551442	13.1278	0.000102941	0.541576	0.796841		3
751.511	7.2021	Non-polar	Positive	PG(33:0cyc(3-OH))	Glycerophospholipids	C39H75O11P	[M+H]+	-1.87967	ECMDB23679	ECMDB	2	3.31199	0.00612781	-0.198247	0.905759	-0.321421	0.784841		3
755.542	19.9113	Non-polar	Positive	Ternatin	Amino acids and peptides	C37H67N7O8	[M+NH4]+	-0.577488	HMDB0040991	HMDB	0	-1.48866	0.3048	8.92493	0.0011756	0.662452	0.784841		3
756.465	12.5302	Non-polar	Positive	PI(27:1)	Glycerophospholipids	C36H67O13P	[M+NH4]+	0.947961	LMGP06010016	LIPID MAPS	0	2.19573	0.631762	4.90811	0.369826	16.3676	0.0197884		3
765.353	8.34593	Non-polar	Positive	Hordatine b glucoside	polyketide	C35H50N8O10	[M+Na]+	-1.46855	HMDB0030460	HMDB	0	1.12786	0.84264	13.0518	0.0268214	4.25399	0.530978		3
767.533	12.0786	Non-polar	Positive	PC(34:6)	Glycerophospholipids	C42H72NO8P	[M+NH4]+	-0.0629754	HMDB0007918	HMDB	2	1.82413	0.0602597	5.95856	0.000557296	3.23167	0.0154516		3
768.538	7.20046	Non-polar	Positive	PG(33:0cyc(3-OH))	Glycerophospholipids	C39H75O11P	[M+NH4]+	-0.173883	ECMDB23679	ECMDB	0	3.30256	0.00612781	-0.101996	0.97972	-0.366757	0.743009		3
771.489	12.0903	Non-polar	Positive	PS(34:5)	Glycerophospholipids	C40H68NO10P	[M+NH4]+	-4.46223	HMDB0012350	HMDB	3	1.59329	0.0798644	4.69805	0.0012156	3.03416	0.0171643		3
771.549	7.18167	Non-polar	Positive	PG(O-35:1)	Glycerophospholipids	C41H81O9P	[M+Na]+	2.40461	LMGP04020011	LIPID MAPS	1	3.43526	0.00588194	-0.22999	0.881917	-0.203129	0.888388		3
772.489	12.0834	Non-polar	Positive	PPA(34:1)	Glycerophospholipids	C37H72O11P2	[M+NH4]+	0.530188	LMGP11010001	LIPID MAPS	0	2.13928	0.0460699	5.46971	0.00090806	3.49714	0.0144815		3
773.492	7.22427	Non-polar	Positive	PG(33:0cyc(3-OH))	Glycerophospholipids	C39H75O11P	[M+Na]+	-2.75894	ECMDB23679	ECMDB	1	15.7933	0.00309288	9.27416	0.0125234	3.89382	0.378001		3
773.492	12.0492	Non-polar	Positive	PG(33:0cyc(3-OH))	Glycerophospholipids	C39H75O11P	[M+Na]+	-2.75894	ECMDB23679	ECMDB	2	1.57289	0.0379962	0.0246259	1	-0.546814	0.515944		3
779.469	19.981	Non-polar	Negative	PI(30:1)	Glycerophospholipids	C39H73O13P	[M-H]-	3.71566	LMGP06010217	LIPID MAPS	0	-0.952766	1	13.6565	0.000105384	2.10581	0.338007		3
780.549	12.7145	Non-polar	Positive	PC(34:2)	Glycerophospholipids	C42H80NO8P	[M+Na]+	-3.49463	HMDB0010565	HMDB	2	0.54985	0.900087	9.80228	0.0434482	4.62012	0.418018		3
781.513	11.829	Non-polar	Positive	SQDAG(30:0)	Glycerolipids	C40H76O12S	[M+H]+	0.512489	LMGL05010005	LIPID MAPS	0	-3.21812	0.484286	4.69643	0.439637	18.9539	0.0144815		3
781.551	12.6729	Non-polar	Positive	PE(38:6)	Glycerophospholipids	C43H74NO8P	[M+NH4]+	2.03297	HMDB0009682	HMDB	1	7.35573	0.0556254	16.7053	0.0020961	18.5321	0.00382814		3
786.564	23.347	Non-polar	Negative	PS(O-37:2)	Glycerophospholipids	C43H82NO9P	[M-H]-	2.2855	LMGP03020050	LIPID MAPS	2	0.492792	1	3.83999	0.0450572	3.00038	0.126173		3
788.581	24.1132	Non-polar	Negative	PS(O-37:1)	Glycerophospholipids	C43H84NO9P	[M-H]-	0.633241	LMGP03020033	LIPID MAPS	2	1.06424	1	16.1884	8.4e-05	17.5554	5.83e-05		3
788.581	23.9596	Non-polar	Negative	PS(O-37:1)	Glycerophospholipids	C43H84NO9P	[M-H]-	0.506593	LMGP03020033	LIPID MAPS	2	1.02929	1	16.3033	6.12e-05	16.9515	4.28e-05		3
789.468	7.20973	Non-polar	Positive	PG(36:6)	Glycerophospholipids	C42H71O10P	[M+Na]+	0.00287027	HMDB0010666	HMDB	0	2.20375	0.0441156	1.05627	0.330655	-0.569885	0.660352		3
796.571	7.20994	Non-polar	Positive	DAGCC(36:5)	Glycerolipids	C46H79NO8	[M+Na]+	1.16342	LMGL00000129	LIPID MAPS	1	2.14989	0.0117353	-0.466352	0.542196	-0.215315	0.808875		3
801.614	22.1114	Non-polar	Positive	PC(36:3)	Glycerophospholipids	C44H82NO8P	[M+NH4]+	2.69724	HMDB0008105	HMDB	1	-2.21451	0.112323	8.5689	0.000760719	0.25718	0.930022		3
807.415	21.06	Polar	Positive	Licoricesaponin C2	prenol	C42H62O15	[M+H]+	-1.41043	HMDB0038759	HMDB	1	-15.5477	0.018736	-1.75843	0.841014	-7.00855	0.205635		3
807.558	12.0906	Non-polar	Positive	PG(P-40:6)	Glycerophospholipids	C46H79O9P	[M+H]+	5.70334	LMGP04030089	LIPID MAPS	0	3.68357	0.381193	14.9828	0.00955916	18.4899	0.0129126		3
809.518	22.3137	Non-polar	Negative	PI(32:0)	Glycerophospholipids	C41H79O13P	[M-H]-	0.742234	HMDB09778	HMDB	0	-0.498392	1	14.8866	0.000921973	0.922563	0.689232		3
809.564	7.22467	Non-polar	Positive	PG(O-38:3)	Glycerophospholipids	C44H83O9P	[M+Na]+	3.0512	LMGP04020036	LIPID MAPS	0	1.84728	0.0145032	0.0413893	0.996191	-0.475004	0.524341		3
809.582	12.1271	Non-polar	Positive	PE(40:6)	Glycerophospholipids	C45H78NO8P	[M+NH4]+	1.74734	HMDB0009684	HMDB	1	11.5461	0.0421994	16.9408	0.00676553	19.04	0.0130411		3
810.583	7.23238	Non-polar	Positive	PI-Cer(d36:0)	Sphingolipids	C42H84NO11P	[M+H]+	2.59395	LMSP03030031	LIPID MAPS	0	1.95278	0.0117353	-0.359315	0.620713	-0.186283	0.821514		3
811.561	11.9991	Non-polar	Positive	PS(O-38:6)	Glycerophospholipids	C44H762O9P	[M+NH4]+	1.26021	LMGP03020088	LIPID MAPS	1	2.51683	0.0310178	6.61306	0.000498849	3.56332	0.0144452		3
811.587	7.21526	Non-polar	Positive	PG(O-40:5)	Glycerophospholipids	C46H83O9P	[M+H]+	2.59075	LMGP04020064	LIPID MAPS	1	2.05501	0.0102686	-0.338497	0.649133	-0.122985	0.910295		3
812.566	12.0973	Non-polar	Positive	PI(O-32:1)	Glycerophospholipids	C41H79O12P	[M+NH4]+	1.51034	LMGP06020008	LIPID MAPS	1	9.82454	0.000287376	7.44036	0.000629307	4.41151	0.0134257		3
813.569	12.0511	Non-polar	Positive	PG(39:4)	Glycerophospholipids	C45H81O10P	[M+H]+	5.78422	LMGP04010247	LIPID MAPS	0	0.466036	0.933809	20.731	0.00538838	14.9065	0.0539878		3
813.595	7.18553	Non-polar	Positive	PG(O-38:1)	Glycerophospholipids	C44H87O9P	[M+Na]+	3.79455	LMGP04020015	LIPID MAPS	1	2.06923	0.0134405	0.213661	0.839282	-0.335786	0.698516		3
816.609	23.3472	Non-polar	Negative	PS(P-39:0)	Glycerophospholipids	C45H88NO9P	[M-H]-	3.79149	LMGP03020058	LIPID MAPS	2	-0.717752	1	16.7625	0.000554257	4.20855	0.27672		3
817.576	15.448	Non-polar	Positive	PS(38:0)	Glycerophospholipids	C46H83O8P	[M+Na]+	5.78921	LMGP10010700	LIPID MAPS	1	2.28121	0.0266433	-0.532826	0.615204	0.0206015	1		3
818.592	23.079	Non-polar	Negative	PI(33:2)	Glycerophospholipids	C44H86NO10P	[M-H]-	-0.731821	HMDB10164	HMDB	0	-1.19629	1	14.6268	0.000267157	3.52963	0.242105		3
819.5	20.6691	Non-polar	Negative	PI(33:2)	Glycerophospholipids	C42H77O13P	[M-H]-	3.16876	LMGP06010527	LIPID MAPS	0	-0.116802	1	13.125	8.9e-05	2.55852	0.23503		3
819.585	15.4603	Non-polar	Positive	PS(37:1)	Glycerophospholipids	C43H80NO10P	[M+NH4]+	-1.45468	ECMDB23612	ECMDB	2	3.03465	0.0120507	-0.418455	0.73855	-0.185321	0.910295		3
823.535	22.6582	Non-polar	Negative	PI(33:0)	Glycerophospholipids	C42H81O13P	[M-H]-	0.970235	LMGP06010824	LIPID MAPS	0	-0.552565	1	2.18895	0.0532751	11.9315	1.5e-05		3
826.547	21.0797	Non-polar	Positive	PI(32:1)	Glycerophospholipids	C41H77O13P	[M+NH4]+	3.19068	HMDB0009779	HMDB	0	-1.1222	0.844307	11.6807	0.0455578	12.9329	0.0652593		3
827.487	20.9752	Non-polar	Negative	PGP(34:1)	Glycerophospholipids	C40H78O13P2	[M-H]-	-3.41754	HMDB13475	HMDB	0	-1.4838	0.233016	0	1	2.50674	0.0444758		3
832.49	12.0311	Non-polar	Positive	PE(42:11)	Glycerophospholipids	C47H72NO8P	[M+Na]+	0.929957	HMDB0009474	HMDB	0	15.7063	0.00435421	13.2764	0.00376347	8.15772	0.0648978		3
833.566	7.1957	Non-polar	Positive	PG(O-40:5)	Glycerophospholipids	C46H83O9P	[M+Na]+	1.11032	LMGP04020064	LIPID MAPS	1	2.31546	0.0143145	-0.123625	0.960499	-0.419315	0.666104		3
839.562	15.4663	Non-polar	Positive	PI(34:0)	Glycerophospholipids	C43H83O13P	[M+H]+	-3.1559	HMDB0009781	HMDB	0	2.10774	0.031864	-0.471866	0.651347	-0.0929124	0.97779		3
840.564	15.4617	Non-polar	Positive	PI(33:1)	Glycerophospholipids	C42H79O13P	[M+NH4]+	5.71414	LMGP06010051	LIPID MAPS	0	3.43522	0.0113039	-0.388553	0.79718	-0.113779	0.97779		3
849.583	23.8062	Non-polar	Negative	PI(O-36:1)	Glycerophospholipids	C45H87O12P	[M-H]-	3.99721	LMGP06030063	LIPID MAPS	2	0.687443	1	2.73058	0.157005	15.5241	5.83e-05		3
852.605	12.0225	Non-polar	Positive	PS(O-40:2)	Glycerophospholipids	C46H88NO9P	[M+Na]+	5.1831	LMGP03020039	LIPID MAPS	1	12.2172	0.0572188	17.8992	0.0106785	8.83943	0.267738		3
855.589	11.9557	Non-polar	Positive	PS(40:5)	Glycerophospholipids	C46H80NO10P	[M+NH4]+	3.68801	HMDB0010166	HMDB	1	3.16038	0.0260823	7.19501	0.000702505	3.78014	0.0214086		3
856.592	11.9164	Non-polar	Positive	PI(34:0)	Glycerophospholipids	C43H83O13P	[M+NH4]+	1.11143	HMDB0009781	HMDB	1	14.2273	0.00588194	7.27564	0.0459859	4.3153	0.359733		3
857.516	21.1454	Non-polar	Positive	PI(34:2)	Glycerophospholipids	C43H79O13P	[M+Na]+	1.14424	HMDB0009784	HMDB	0	-0.703944	0.586906	0	1	9.26396	0.00179657		3
861.547	12.0552	Non-polar	Positive	PI(34:3)	Glycerophospholipids	C43H83O13P	[M+Na]+	1.25203	HMDB0009781	HMDB	1	11.4527	0.032754	20.254	0.00251514	15.1916	0.0197884		3
866.613	7.21594	Non-polar	Positive	PI(O-36:2)	Glycerophospholipids	C45H85O12P	[M+NH4]+	2.12121	LMGP06020014	LIPID MAPS	1	1.40358	0.0423487	0.0124469	1	-0.18059	0.843803		3
868.617	7.20996	Non-polar	Positive	PC(P-42:6)	Glycerophospholipids	C50H88NO7P	[M+Na]+	2.83812	LMGP01030104	LIPID MAPS	0	1.50467	0.0434494	-0.104409	0.962884	-0.331603	0.716853		3
878.61	7.22467	Non-polar	Positive	PI(P-37:2)	Glycerophospholipids	C46H85O12P	[M+NH4]+	2.44024	LMGP06030067	LIPID MAPS	0	2.35485	0.00588194	-0.415998	0.532672	-0.197126	0.80175		3
879.614	7.20943	Non-polar	Positive	PG(44:6)	Glycerophospholipids	C50H87O10P	[M+H]+	3.41451	LMGP04010979	LIPID MAPS	0	2.40435	0.00931872	-0.0399519	0.999953	-0.312982	0.731838		3
880.62	7.19882	Non-polar	Positive	(3'-sulfo)GalCer(d40:1(2OH))	Sphingolipids	C46H89NO12S	[M+H]+	2.50111	LMSP06020000	LIPID MAPS	0	2.49311	0.00612781	0.109684	0.956423	-0.197254	0.822315		3
882.608	23.0885	Non-polar	Positive	PI(36:1)	Glycerophospholipids	C45H85O13P	[M+NH4]+	1.04098	LMGP06010074	LIPID MAPS	0	-1.26923	0.399431	1.11066	0.606985	8.76168	0.00382814		3
889.581	23.1943	Non-polar	Negative	PI(38:2)	Glycerophospholipids	C47H87O13P	[M-H]-	-0.206044	HMDB09791	HMDB	0	-0.595831	1	11.9512	3.89e-05	1.00169	0.350394		3
892.592	20.1268	Non-polar	Positive	PI(37:3)	Glycerophospholipids	C46H83O13P	[M+NH4]+	0.80041	LMGP06010157	LIPID MAPS	0	-1.64919	0.396585	-7.38498	0.00750542	8.10493	0.0144815		3
892.627	7.20364	Non-polar	Positive	PI(O-38:3)	Glycerophospholipids	C47H87O12P	[M+NH4]+	0.457358	LMGP06020037	LIPID MAPS	1	2.4838	0.00978891	-0.0768696	0.985165	-0.345209	0.720128		3
897.489	17.84	Non-polar	Negative	Medicoside c	prenol	C46H74O17	[M-H]-	-3.93214	HMDB34547	HMDB		-0.172834	1	13.5693	7.19e-05	0.443119	0.72572		3
897.625	7.20973	Non-polar	Positive	alpha,alpha'-Trehalose dioleate	Other organic compounds	C48H90O13	[M+Na]+	3.20133	LMSL03001273	LIPID MAPS	0	2.31241	0.024387	-0.0235465	1	-0.331508	0.784841		3
897.635	11.9606	Non-polar	Positive	PE(2epoxy-3Me-42:4)	Glycerophospholipids	C49H86NO10P	[M+NH4]+	2.21226	HMDB0061473	HMDB	0	1.26e-15	1	20.2586	1.94e-07	18.4821	2.6e-06		3
901.62	11.9402	Non-polar	Positive	PI(O-40:4)	Glycerophospholipids	C49H89O12P	[M+H]+	4.10833	LMGP06020041	LIPID MAPS	0	1.88e-15	1	16.8161	0.00538838	14.8907	0.0246124		3
903.503	18.834	Non-polar	Negative	PI(40:9)	Glycerophospholipids	C49H77O13P	[M-H]-	0.110557	LMGP06010800	LIPID MAPS	0	-1.07888	0.620886	0	1	12.6077	1.69e-05		3
905.57	11.9649	Non-polar	Positive	Sulfated Dihydromenaquinone-9	Other organic compounds	C56H82O6S	[M+Na]+	2.15277	LMPR02010038	LIPID MAPS	0	1.26e-15	1	20.4077	8.96e-08	11.4042	7.59e-06		3
919.54	11.8906	Non-polar	Positive	Beta1-tomatidine	Sterol	C45H75NO17	[M+NH4]+	2.70992	HMDB0029343	HMDB	0	11.2297	0.0680489	17.5226	0.0106541	8.59299	0.2694		3
920.541	11.8655	Non-polar	Positive	PGP(40:6)	Glycerophospholipids	C46H80O13P2	[M+NH4]+	0.0135179	HMDB0013558	HMDB	0	11.2124	0.0421994	16.3148	0.00702935	18.4295	0.0130411		3
945.647	11.8819	Non-polar	Positive	PI(42:3)	Glycerophospholipids	C51H93O13P	[M+H]+	4.86961	LMGP06010523	LIPID MAPS	1	-7.19873	0.217221	20.2216	0.00942558	10.1479	0.238466		3
947.705	17.4722	Non-polar	Positive	TAG(58:11)	Glycerolipids	C61H96O6	[M+Na]+	-5.45722	HMDB0010533	HMDB	0	17.0216	0.0448089	18.6535	0.0265244	9.06117	0.383305		3
948.593	11.8248	Non-polar	Positive	Vinaginsenoside r3	prenol	C48H82O17	[M+NH4]+	3.92336	HMDB0040493	HMDB	0	17.9837	0.0127852	17.6955	0.00811671	8.04074	0.269413		3
987.556	22.6582	Non-polar	Negative	Pseudoginsenoside rc1	prenol	C50H84O19	[M-H]-	-2.87246	HMDB40467	HMDB	2	-0.454629	1	13.426	3.89e-05	13.5258	2.79e-05		3
1020.57	23.3472	Non-polar	Negative	CDP-DAG(37:1)	Glycerolipids	C49H89N3O15P2	[M-H]-	-4.75344	ECMDB23389	ECMDB	0	-0.220172	1	13.5703	6.12e-05	14.9838	3.05e-05		3
1032.7	11.7337	Non-polar	Positive	FMC-6(d40:1(2OH))	Sphingolipids	C56H99NO14	[M+Na]+	0.0990387	LMSP05010038	LIPID MAPS	1	16.9753	0.0112569	17.8661	0.00498511	15.0474	0.0265482		3
Bold indicates significantly different levels of abundance between DENV-infected and uninfected samples (|log2 fold change| ≥ 1, p < 0.05)
* These molecules were detected in the same detection modes and identified as the same name. They were retained seperately because of differences in fold change. We anticipate they resulted from a split MS peak.

## Sheet: Unidentified
M/ZAvg	RTAvg	Detection mode		DENV vs Mock Day 3		DENV vs Mock Day 7		DENV vs Mock Day 11
		Phase	Ionization mode	Log2 FC	p-value	Log2 FC	p-value	Log2 FC	p-value
103.093	3.45927	Non-polar	Positive	-6.63931	0.0202368	1.77781	0.51499	1.3123	0.664194
108.073	2.35474	Non-polar	Positive	0.56716	0.191129	-1.23474	0.0217301	-0.574641	0.381308
130.158	0.9	Polar	Positive	-3.52973	0.0261241	-0.683609	0.678068	-2.40648	0.0857244
131.162	0.9	Polar	Positive	-3.39118	0.027266	-0.506377	0.798553	-2.31677	0.0878193
146.959	24.96	Polar	Negative	11.9904	0.00488722	9.76445	0.0191042	5.34191	0.117582
160.842	42.65	Polar	Negative	-1.47703	0.0245069	-0.344095	0.685157	-0.810937	0.220853
164.136	2.3625	Non-polar	Positive	0.500969	0.21219	-1.10322	0.0261256	-0.264248	0.65412
165.137	2.3496	Non-polar	Positive	-0.108913	0.84432	-1.12858	0.0469286	-0.44786	0.499092
172.144	1.06	Polar	Positive	-0.77675	0.541101	0.825499	0.501475	2.50586	0.0446055
173.119	25.72	Polar	Negative	2.13178	0.0190608	1.41875	0.146135	2.74744	0.00873983
175.133	2.44032	Non-polar	Positive	0.196939	0.725982	-1.6919	0.0110535	-0.169573	0.841994
181.162	2.3535	Non-polar	Positive	0.569277	0.184937	-1.09078	0.0345472	-0.209771	0.745895
185.028	19.11	Polar	Negative	7.93171	0.00128168	5.76466	0.0106002	5.16944	0.00873983
185.247	2.30472	Non-polar	Positive	0.125577	0.84264	1.30046	0.0439141	-0.461155	0.541269
187.627	38.59	Polar	Positive	-1.66278	0.252384	-10.3952	0.000193963	-1.26579	0.368628
188.952	24.99	Polar	Negative	4.52798	0.00525813	5.20038	0.00681336	3.96373	0.0098031
189.955	24.96	Polar	Negative	15.35	0.0107954	5.6946	0.314941	9.77594	0.0654849
190.949	24.98	Polar	Negative	3.01363	0.0226969	3.74912	0.0184646	3.85155	0.0098031
191.952	24.89	Polar	Negative	14.874	0.0492066	19.5606	0.0306972	12.8956	0.0962094
192.946	24.95	Polar	Negative	4.02432	0.00257142	3.65125	0.00721272	3.68034	0.0043892
198.157	25.63	Polar	Positive	2.29463	0.0207647	1.47476	0.124391	4.07826	0.00191138
200.521	19.93	Polar	Positive	-2.67486	0.54181	-12.8687	0.0155979	-2.97562	0.493959
200.855	19.91	Polar	Positive	-3.49479	0.498297	-11.6742	0.043155	-3.27151	0.543967
207.159	3.80973	Non-polar	Positive	1.57571	0.0314081	-0.618332	0.369668	-0.641158	0.417072
208.11	2.76	Polar	Positive	1.85257	0.0381817	0.287051	0.811991	0.675538	0.408981
212.059	23.12	Polar	Positive	7.22208	0.00133735	-0.977204	0.523594	0.0712104	0.999487
212.101	21.45	Polar	Negative	14.1228	0.012393	8.57235	0.136065	16.3017	0.00873983
212.164	22.8	Polar	Positive	2.29205	0.0498524	1.56059	0.183632	2.46864	0.0326404
216.167	25.68	Polar	Positive	4.07518	0.0214923	2.31883	0.173367	5.05644	0.00821261
220.131	20.53	Polar	Positive	0.110869	0.984746	-0.620184	0.825339	8.20761	0.00220435
220.178	13.6933	Non-polar	Positive	2.68807	0.0415813	-0.37457	0.847455	1.12174	0.436959
224.088	14.96	Polar	Negative	-11.8301	0.00916723	-0.332377	0.957997	-0.614753	0.978086
225.189	3.80986	Non-polar	Positive	1.63129	0.0427495	-1.23719	0.0984023	-0.743869	0.41654
226.145	19.27	Polar	Negative	2.96726	0.100026	10.8155	0.00320128	2.51695	0.192455
228.195	45.53	Polar	Positive	-2.82008	0.0168381	-0.190836	0.926356	0.22442	0.976824
229.141	3.76477	Non-polar	Positive	0.431386	0.550753	2.76849	0.00630528	-0.576889	0.567984
230.149	13.91	Polar	Positive	0.723234	0.491129	1.54645	0.149117	2.41199	0.0255086
231.178	22.8	Polar	Positive	2.38753	0.0332604	1.70763	0.127909	3.05996	0.0104294
231.188	15.322	Non-polar	Negative	2.64105	0.045004	-0.392734	0.71897	-0.963637	0.341752
232.002	23.12	Polar	Positive	-7.19542	0.00154849	-0.812617	0.63138	0.330587	0.976824
232.11	7.11754	Non-polar	Negative	3.54156	0.039822	-0.644606	0.552036	-1.01778	0.351454
232.199	10.1849	Non-polar	Positive	1.48158	0.0281316	-0.00397665	1	-0.0654544	0.975796
233.11	22.22	Polar	Positive	-0.416993	0.96621	13.4634	0.0169371	-0.222745	0.999487
234.957	24.94	Polar	Negative	10.3861	0.0394932	15.8934	0.0148612	9.03489	0.0723558
237.17	2.40112	Non-polar	Positive	0.741219	0.114621	-2.05886	0.00290134	-0.223927	0.740316
242.247	39.49	Polar	Positive	-2.05466	0.146197	-3.63496	0.0298172	-1.10107	0.421082
243.18	25.1	Polar	Negative	0.63725	0.628314	1.97095	0.120838	3.10176	0.0120986
243.251	39.49	Polar	Positive	-1.8532	0.179401	-11.0514	0.000187792	-1.00188	0.477625
244.091	19.07	Polar	Positive	-1.76443	0.0377342	-0.260402	0.822669	-0.97516	0.190618
244.164	28.46	Polar	Negative	2.00013	0.0190608	1.04413	0.243158	2.45716	0.0098031
245.194	6.04588	Non-polar	Positive	2.2776	0.0235291	3.45361	0.00291654	1.36825	0.204624
249.673	1.74	Polar	Positive	4.20207	0.0721133	-0.96319	0.73917	4.60956	0.0491078
251.185	3.45713	Non-polar	Positive	1.43493	0.0436555	-0.486763	0.52214	-0.560864	0.482858
252.181	3.80802	Non-polar	Positive	1.26153	0.0458957	-0.298625	0.685679	-0.378242	0.603423
253.145	27.89	Polar	Negative	1.57886	0.0312332	0.973209	0.221037	2.07879	0.0112269
254.036	38.65	Polar	Positive	-3.72371	0.345965	-11.402	0.0197938	-1.57178	0.826618
254.176	26.25	Polar	Negative	18.8729	0.00317355	14.451	0.0157697	15.4284	0.00873983
254.196	4.01738	Non-polar	Positive	1.20748	0.0331969	0.12459	0.896845	-0.993102	0.112999
254.196	2.39458	Non-polar	Positive	0.795142	0.0646687	-1.58372	0.00376347	-0.0724033	0.930266
254.259	38.62	Polar	Positive	-1.49754	0.795669	-14.1708	0.010769	0.194332	0.999487
254.318	38.61	Polar	Positive	-1.04219	0.872709	-13.9236	0.011579	-0.655211	0.999487
255.159	28.97	Polar	Positive	1.69935	0.0558708	1.13015	0.210964	2.9427	0.00549343
255.159	27.59	Polar	Positive	1.6393	0.0782131	1.1993	0.214752	2.56672	0.0130429
255.596	23.38	Polar	Positive	-8.33916	0.00118037	-0.00163779	1	-0.518377	0.914361
256.191	25.93	Polar	Positive	3.68552	0.0112706	3.31918	0.0277891	4.43651	0.00512629
256.237	20.0573	Non-polar	Negative	3.7521	0.0448811	-0.47675	0.768818	1.10399	0.354104
257.193	25.93	Polar	Positive	3.59543	0.00667071	1.12586	0.342361	1.30255	0.196267
257.222	4.48075	Non-polar	Positive	2.26945	0.0346872	0.946921	0.36065	0.867513	0.455522
260.222	16.86	Polar	Positive	11.5379	0.00036437	1.86406	0.354335	1.66684	0.345273
262.144	29.09	Polar	Positive	0.406353	0.640615	0.2149	0.857263	1.75088	0.029366
264.172	17.59	Polar	Positive	19.4512	0.00791338	13.0848	0.0639796	13.3692	0.0365669
264.172	22.3	Polar	Positive	14.8659	0.0282362	0.113475	0.995717	5.78711	0.32693
264.24	39.99	Polar	Positive	-1.74628	0.235992	-10.4313	0.000193963	-1.32352	0.347532
266.196	2.88072	Non-polar	Positive	1.22479	0.0962642	-2.33239	0.00835006	-0.508273	0.581924
269.14	25.9	Polar	Negative	1.109	0.0854634	0.734982	0.314796	1.65262	0.0204805
272.144	34.42	Polar	Positive	-0.579964	0.681647	-7.41115	0.000372167	-1.80054	0.109515
272.185	27.59	Polar	Positive	1.97907	0.0363074	1.36358	0.144425	2.84259	0.0078327
272.186	6.93862	Non-polar	Positive	1.05295	0.0567649	1.90736	0.00451835	0.671353	0.34692
273.167	3.42874	Non-polar	Positive	1.38141	0.0535168	2.34787	0.00515054	-0.759481	0.390019
273.189	27.59	Polar	Positive	1.90363	0.0419639	1.30779	0.159968	2.73961	0.00841887
274.17	3.43843	Non-polar	Positive	1.02849	0.154372	2.80259	0.00505519	-0.96856	0.36513
275.169	11.8116	Non-polar	Negative	1.61539	0.304804	5.82773	0.00058034	3.1047	0.0357593
278.153	25.1	Polar	Negative	0.37685	0.815117	2.10122	0.0852057	3.08839	0.011468
278.183	29.11	Polar	Positive	0.643445	0.43529	0.122054	0.945176	1.81188	0.0309403
278.269	4.06438	Non-polar	Positive	0.983302	0.221207	-2.23719	0.0252576	1.43502	0.228428
279.018	22.54	Polar	Positive	0.565948	0.598476	2.0021	0.0696439	2.15736	0.0336818
280.15	25.1	Polar	Negative	0.841282	0.520884	2.74443	0.0475574	-0.699211	0.719556
281.179	18.65	Polar	Positive	14.4067	0.0126141	2.59646	0.638495	2.09207	0.801745
281.196	2.44968	Non-polar	Positive	0.861749	0.125214	-2.41811	0.00323368	-0.188037	0.821514
283.231	4.90954	Non-polar	Positive	1.38985	0.0478023	-0.0508816	0.990938	-0.447343	0.571897
283.531	42.59	Polar	Positive	-1.33538	0.826191	-13.9526	0.011579	-0.955128	0.975806
284.207	2.49521	Non-polar	Positive	0.869107	0.064921	-2.16308	0.00176947	-0.106752	0.889399
284.328	45.65	Polar	Positive	-0.924305	0.54181	-2.80227	0.0856536	-10.6012	0.000210443
284.546	45.65	Polar	Positive	-1.42262	0.301569	-10.1348	0.000193963	0.229135	0.999487
285.29	9.77043	Non-polar	Positive	-13.2919	0.0117353	-1.1522	0.872117	-0.139025	0.998881
287.183	3.80423	Non-polar	Positive	1.56265	0.0188218	1.97818	0.00436892	-0.263224	0.716892
287.206	19.28	Polar	Negative	11.8313	0.00488722	13.241	0.00681336	17.0236	0.00150986
289.121	27.88	Polar	Negative	0.958973	0.16727	1.10083	0.162968	2.03657	0.011468
290.252	24.75	Polar	Positive	-0.549204	0.522435	2.32478	0.0209588	2.08522	0.0219639
292.202	2.80222	Non-polar	Positive	-1.65203	0.170128	-12.2019	8.08e-05	-1.90273	0.275176
293.18	10.1323	Non-polar	Negative	4.21691	0.0275807	5.05204	0.00157518	2.22961	0.122208
294.18	29.39	Polar	Negative	1.01243	0.0707448	-0.026476	0.986368	1.42319	0.0210119
296.183	2.45	Polar	Positive	-3.3366	0.0498524	-0.967498	0.566048	-1.07187	0.541664
296.243	2.39315	Non-polar	Positive	0.0672677	0.902455	-4.35854	0.000265372	-0.315876	0.675215
297.246	2.36238	Non-polar	Positive	-0.07284	0.985735	-8.32456	0.0338643	0.0106127	1
299.22	4.71403	Non-polar	Positive	1.79857	0.0556254	2.65233	0.0101576	0.140356	0.939968
299.226	2.44948	Non-polar	Positive	0.819855	0.114822	-2.33636	0.0026766	-0.175167	0.817306
300.216	27.58	Polar	Positive	0.956725	0.276451	0.961951	0.326488	2.22207	0.0227063
300.216	24.33	Polar	Positive	1.00569	0.25777	0.776955	0.410809	2.16579	0.0254277
300.278	3.62467	Non-polar	Positive	1.23182	0.237037	2.92732	0.025285	-1.64097	0.304117
300.779	19.96	Polar	Positive	-2.51865	0.646489	-12.3949	0.0311668	-2.63742	0.660956
303.2	13.4144	Non-polar	Negative	1.73588	0.310697	7.14248	0.000307304	3.36708	0.0358725
304.181	2.42345	Non-polar	Positive	1.1917	0.0499754	-0.298381	0.669408	-0.425899	0.541269
304.309	10.8535	Non-polar	Positive	-1.87207	0.134627	5.38631	0.00325197	-1.74238	0.338203
309.171	30.1	Polar	Negative	4.06008	0.000180428	1.91751	0.0123237	3.7747	0.000604625
312.188	29.73	Polar	Positive	4.50572	0.00032818	2.46916	0.00879581	3.75531	0.000803575
312.189	8.2956	Non-polar	Positive	2.47461	0.00950965	2.08349	0.0104688	1.9605	0.0345686
312.201	2.49377	Non-polar	Positive	1.09412	0.148413	-2.9346	0.0049179	0.168176	0.910295
314.184	2.77268	Non-polar	Positive	1.45837	0.165107	-3.06856	0.0179559	0.526502	0.740316
314.932	0.77	Polar	Negative	-1.62765	0.0190608	-0.447438	0.605372	-0.00920056	0.994634
315.238	22.84	Polar	Negative	15.5649	0.0172914	12.913	0.0622087	13.7591	0.0307769
317.324	30.65	Polar	Positive	-2.76312	0.0214923	-0.912951	0.410809	-0.975108	0.344248
321.175	11.621	Non-polar	Negative	6.70807	0.0275807	6.18064	0.00791323	6.88681	0.00870973
321.211	12.0405	Non-polar	Negative	6.39096	0.039822	5.79931	0.0221463	6.75276	0.0178195
325.285	28.43	Polar	Positive	0.171766	0.931697	2.49716	0.0495984	0.285891	0.955733
326.163	5.14413	Non-polar	Positive	0.628946	0.369958	-3.16841	0.00364112	-1.17767	0.269714
327.758	13.6026	Non-polar	Positive	15.9615	0.0118762	16.021	0.00672251	11.335	0.0648978
328.011	13.6034	Non-polar	Positive	20.4894	0.00531901	14.0925	0.0106541	13.8492	0.0301908
328.211	29.14	Polar	Positive	3.1987	0.00775627	1.28927	0.228372	3.29207	0.00721749
328.232	2.53903	Non-polar	Positive	0.657502	0.157348	-2.15303	0.00290134	-0.105168	0.910295
328.277	13.6026	Non-polar	Positive	0.410365	0.873923	5.74138	0.0413213	7.41893	0.0338917
328.295	13.6026	Non-polar	Positive	-1.34298	0.303887	6.00011	0.00338566	7.48276	0.00382814
328.633	13.6086	Non-polar	Positive	20.904	0.00111799	11.0453	0.00751195	14.401	0.00760655
329.215	29.16	Polar	Positive	1.83269	0.0526764	0.969507	0.332271	1.93447	0.0386413
329.325	13.6043	Non-polar	Positive	8.92792	0.000891391	6.65808	0.00168728	7.42587	0.00359093
329.325	12.9567	Non-polar	Positive	4.95243	0.000739282	2.62156	0.00458067	1.86052	0.0485563
330.327	35.13	Polar	Positive	4.32878	0.00775627	-0.387614	0.852201	2.59371	0.054901
330.328	13.684	Non-polar	Positive	4.3354	0.0137067	2.4062	0.0889401	2.13512	0.232851
331.209	2.0154	Non-polar	Positive	1.38058	0.031864	-0.342541	0.614114	0.129547	0.89015
331.267	24.09	Polar	Positive	15.3966	0.00334095	3.78861	0.368329	9.64995	0.0227682
331.275	3.43115	Non-polar	Positive	13.0222	0.00931872	5.57153	0.14064	15.0449	0.00866869
332.331	34.23	Polar	Positive	-2.82482	0.00383559	-0.252617	0.811991	0.0534197	0.999487
334.251	12.5142	Non-polar	Positive	2.32476	0.0255718	0.726813	0.475117	-0.0501768	0.991418
339.112	28.15	Polar	Positive	1.36609	0.277637	0.689993	0.615206	2.62318	0.0446055
340.27	2.4536	Non-polar	Positive	0.301501	0.503602	-5.36323	3.86e-05	-0.152746	0.841263
341.272	2.45125	Non-polar	Positive	0.324828	0.926775	-17.4597	0.0021059	-0.239504	0.991092
342.249	3.56788	Non-polar	Positive	1.45559	0.0441156	-0.864632	0.206995	-0.714652	0.39964
342.249	2.45125	Non-polar	Positive	0.676585	0.35771	-3.72635	0.00251514	0.160741	0.922314
343.303	8.16803	Non-polar	Positive	8.05869	0.000891391	5.07321	0.00320235	5.89833	0.00448713
343.341	13.4306	Non-polar	Positive	15.1528	0.00588194	18.4438	0.00140927	2.39126	0.603802
345.274	22.8	Polar	Positive	1.37837	0.264695	1.30419	0.343937	3.16402	0.0219639
347.204	3.52363	Non-polar	Positive	2.33941	0.0145032	1.42306	0.0697396	-1.43496	0.140038
348.232	6.56305	Non-polar	Positive	0.25414	0.649621	1.36642	0.0346972	-0.120627	0.910751
349.278	15.4685	Non-polar	Positive	1.76778	0.0305537	-0.196597	0.877049	-0.0854946	0.97035
352.27	2.36583	Non-polar	Positive	-0.242135	0.715401	-19.5149	8.96e-08	0.253041	0.796413
353.316	33.77	Polar	Positive	-0.89762	0.250795	-0.544812	0.489299	-1.59196	0.0478983
354.41	18.717	Non-polar	Positive	-1.20155	0.773813	13.1912	0.00832784	0	1
356.243	29.19	Polar	Positive	2.06244	0.00892018	1.78116	0.0277891	3.01251	0.00191138
356.243	29.72	Polar	Positive	2.92501	0.00775627	2.02161	0.0539155	3.1803	0.00549343
357.223	5.015	Non-polar	Positive	0.700817	0.286475	3.97116	0.00123957	-0.72622	0.435611
358.99	2.3059	Non-polar	Positive	-7.23565	0.0478023	1.06906	0.846938	-3.56622	0.406834
360.201	30.22	Polar	Positive	1.2357	0.425568	1.60996	0.337479	3.39255	0.0318564
362.283	12.4079	Non-polar	Positive	6.89267	3.54e-05	3.73437	0.000557296	3.74477	0.00179657
362.284	35.1	Polar	Negative	16.3145	0.0103615	3.46766	0.621335	15.9065	0.0111441
363.175	25.58	Polar	Negative	16.3505	0.0118085	14.75	0.0306972	16.3234	0.0118168
364.28	35.21	Polar	Negative	15.066	0.0086337	0	1	12.6264	0.014231
365.216	20.9	Polar	Positive	0.495548	0.984746	-4.33289	0.540814	19.8016	0.011592
365.28	5.54102	Non-polar	Positive	4.94338	0.00995456	2.73272	0.0662035	3.75586	0.0447031
367.288	3.48752	Non-polar	Positive	0.283524	0.65716	-1.79036	0.0185445	-0.18747	0.855701
368.265	3.22692	Non-polar	Positive	0.930346	0.123094	-1.72495	0.0158764	-0.978477	0.238466
368.265	3.84515	Non-polar	Positive	1.37488	0.0331969	-0.381903	0.567033	-0.456101	0.514513
369.02	2.30435	Non-polar	Positive	-7.20518	0.0491529	1.57112	0.729434	-3.62784	0.405134
369.268	3.23168	Non-polar	Positive	0.852652	0.0960707	-1.91434	0.00432824	-0.697893	0.314828
369.268	3.84167	Non-polar	Positive	1.60207	0.0288285	-0.487146	0.503317	-0.692386	0.393302
370.279	2.5714	Non-polar	Positive	0.481092	0.3048	-13.5725	1.82e-07	-0.288828	0.687337
370.741	2.00263	Non-polar	Positive	-0.047899	0.953282	0.762519	0.439637	-2.2978	0.0421952
371.284	4.42218	Non-polar	Positive	1.59139	0.0478023	-0.0066611	1	-0.367676	0.712
372.311	35.02	Polar	Negative	22.1786	0.0404598	4.90717	0.725898	14.3746	0.195825
372.312	13.4906	Non-polar	Negative	11.8262	0.000971397	7.51938	0.00249412	7.66713	0.0052624
373.219	3.2045	Non-polar	Positive	1.73014	0.0248006	0.135163	0.926447	-1.01578	0.22129
373.219	3.81563	Non-polar	Positive	1.71655	0.0340273	1.11279	0.12525	-0.775616	0.394221
373.315	35.12	Polar	Negative	19.9683	0.000636634	3.71229	0.351378	11.7083	0.00873983
373.316	13.4906	Non-polar	Negative	9.51595	0.000385613	7.53279	0.00027191	18.7159	8.62e-06
374.222	3.20617	Non-polar	Positive	1.70292	0.0344317	-0.0519425	0.994468	-0.787682	0.392393
375.337	2.61205	Non-polar	Positive	3.5774	0.00630702	2.20065	0.0261053	3.5648	0.0108425
376.252	7.15545	Non-polar	Negative	2.68436	0.045004	-0.822232	0.377504	-0.688095	0.384176
377.263	7.20731	Non-polar	Positive	2.11649	0.0135755	-0.187112	0.877771	-0.25723	0.785703
377.361	10.6474	Non-polar	Positive	17.8141	0.00950965	10.5027	0.0495151	3.92561	0.533475
378.167	25.76	Polar	Negative	17.6114	0.0103615	8.66393	0.177	17.3586	0.0106341
378.168	6.39246	Non-polar	Negative	8.54797	0.193322	17.8133	0.00611957	3.13473	0.415463
379.132	11.5825	Non-polar	Negative	4.92485	0.0313942	15.3659	3.89e-05	3.37364	0.0697019
380.301	3.82317	Non-polar	Positive	0.609595	0.235117	-1.24626	0.0455578	-0.318746	0.680965
382.244	3.24083	Non-polar	Positive	1.12063	0.0640197	-1.70675	0.0107793	-0.305991	0.688028
382.316	31.45	Polar	Positive	-1.65262	0.0432477	-0.372635	0.669199	-0.433468	0.640537
383.247	3.23908	Non-polar	Positive	1.08989	0.0688283	-1.87512	0.00754781	-0.998422	0.186981
384.259	3.11812	Non-polar	Positive	1.18656	0.0434494	-1.95172	0.00444141	-0.482083	0.461548
384.295	32.02	Polar	Positive	0.195444	0.98093	0.42687	0.938379	5.79912	0.0310373
386.237	12.54	Polar	Positive	0.0985173	0.984746	0.814342	0.598684	3.39989	0.0268104
386.275	3.40777	Non-polar	Positive	1.25418	0.0602597	-1.46603	0.0329735	-0.456341	0.565568
387.31	14.74	Non-polar	Positive	1.5127	0.0491529	-0.325275	0.733924	0.0387683	0.991418
387.31	15.4603	Non-polar	Positive	1.88361	0.031864	-0.319279	0.759358	0.0743558	0.979761
388.202	2.19303	Non-polar	Positive	0.618548	0.174695	-7.82181	3.26e-06	0.848548	0.198315
388.314	15.4002	Non-polar	Positive	1.76077	0.0346872	-0.211665	0.872117	0.136309	0.924222
390.254	2.49588	Non-polar	Positive	1.70888	0.0314081	-1.29539	0.0669371	0.0384836	0.991418
392.233	3.38777	Non-polar	Positive	1.88476	0.0313412	0.0783046	0.985165	-1.20763	0.212303
392.88	7.19598	Non-polar	Positive	2.89324	0.0135755	-0.176951	0.941476	-0.529526	0.653807
393.15	7.21018	Non-polar	Positive	2.21366	0.0117353	-0.427053	0.600476	-0.561862	0.496624
393.286	7.21811	Non-polar	Positive	1.90286	0.0223829	-0.755946	0.308432	-0.260153	0.787088
393.694	7.19882	Non-polar	Positive	2.83218	0.00530468	-0.18459	0.877644	-0.186197	0.847095
394.207	22.04	Polar	Positive	3.74497	0.364408	6.77724	0.127909	10.5985	0.020554
394.289	7.20981	Non-polar	Positive	2.04164	0.0151883	-0.142029	0.926326	-0.274088	0.771331
398.236	5.14393	Non-polar	Positive	0.800352	0.351391	5.03305	0.00140927	0.718434	0.564421
400.29	3.13168	Non-polar	Positive	1.02477	0.120597	-1.88507	0.0158764	-0.0471856	0.991092
402.212	7.6961	Non-polar	Positive	1.27808	0.0499754	-0.192619	0.846938	0.00324509	1
402.233	14.43	Polar	Positive	0.754031	0.696811	1.68543	0.343937	3.85162	0.0257376
402.357	33.27	Polar	Positive	-15.6088	0.00421651	0.00306878	1	0.0459206	0.999487
407.168	29.41	Polar	Negative	1.52529	0.0404598	0.197088	0.857005	1.65213	0.0332175
407.301	2.81523	Non-polar	Positive	-3.78571	0.12921	-13.157	0.00144944	-2.23191	0.496624
407.301	7.2123	Non-polar	Positive	1.55178	0.0379381	-0.186189	0.877771	-0.112219	0.9327
408.304	2.80483	Non-polar	Positive	-0.587458	0.865766	-14.8508	0.0026766	-1.49233	0.751775
408.307	45.52	Polar	Positive	-2.51801	0.0446459	-0.580752	0.662347	0.208597	0.996024
410.275	3.21116	Non-polar	Positive	0.955709	0.0853728	-2.73626	0.00144944	-0.717923	0.339153
410.311	3.23563	Non-polar	Positive	0.957622	0.101054	-3.37879	0.000845806	-0.29184	0.716853
411.204	2.82	Polar	Positive	-3.52688	0.283645	-8.14753	0.036597	-1.02349	0.916578
413.324	11.0365	Non-polar	Positive	0.59417	0.615489	3.95482	0.00960649	0.450498	0.80175
414.27	3.05689	Non-polar	Positive	0.957251	0.0770006	-1.7061	0.00765673	-0.784675	0.261488
417.213	25.57	Polar	Negative	2.87428	0.0193315	3.59063	0.0157697	1.86773	0.117582
417.289	13.8	Polar	Positive	-0.432594	0.806292	0.980405	0.450998	3.14432	0.0237309
420.177	27.74	Polar	Negative	17.8316	0.0113209	16.1572	0.0306972	10.6515	0.0914823
422.238	23.85	Polar	Positive	3.37726	0.0363074	2.02814	0.204196	2.98027	0.0507387
422.932	2.64893	Non-polar	Negative	0.511735	1	-1.27772	0.316738	-4.02247	0.0178195
424.291	3.23769	Non-polar	Positive	0.712234	0.206665	-4.66795	0.000332142	-0.742607	0.385517
425.22	12.5846	Non-polar	Positive	11.9972	0.0688283	16.183	0.0217301	3.64145	0.661309
426.27	2.19043	Non-polar	Positive	0.318684	0.607065	-10.2755	3.57e-06	0.484505	0.566583
426.325	8.86047	Non-polar	Positive	-1.56545	0.0193488	1.7475	0.00754781	-0.311466	0.656229
428.322	3.40487	Non-polar	Positive	0.918111	0.191129	-3.03643	0.00371629	-0.0483137	0.991092
429.325	3.39092	Non-polar	Positive	0.949145	0.794929	-14.5654	0.00336552	-0.360182	0.979761
430.242	32.84	Polar	Positive	0.682135	0.879957	0.54237	0.92788	18.9234	0.000391331
430.264	14.42	Polar	Positive	-0.389181	0.861956	1.42471	0.383966	3.70245	0.0237309
435.807	7.20943	Non-polar	Positive	1.97135	0.0229203	-0.245974	0.826273	-0.485885	0.584353
436.173	28.11	Polar	Negative	20.2183	0.012393	11.1649	0.16695	10.1867	0.177377
436.253	25.22	Polar	Positive	2.33455	0.0275688	1.51493	0.141383	2.24508	0.0284434
436.255	4.65597	Non-polar	Positive	1.28208	0.0346872	-0.31974	0.629021	-0.400789	0.545905
436.336	7.24131	Non-polar	Positive	1.45457	0.0213945	-0.453213	0.439637	-0.157504	0.830296
436.811	12.0133	Non-polar	Positive	3.66673	0.224982	12.7274	0.00436892	17.9126	0.00382814
437.312	2.80507	Non-polar	Positive	-0.417341	0.904377	-16.1353	0.00246724	-2.08021	0.662838
441.302	13.4142	Non-polar	Negative	8.15978	0.000240942	3.77245	0.00242089	1.17873	0.309098
442.266	1.7	Polar	Positive	-1.81443	0.495799	-0.865323	0.814003	-8.85668	0.00549343
442.306	13.4143	Non-polar	Negative	17.1785	0.045004	14.4404	0.0453941	-6.54373	0.338616
446.259	15.52	Polar	Positive	0.964012	0.522493	1.50097	0.345367	3.72532	0.020554
446.275	7.06986	Non-polar	Positive	2.3197	0.0375789	0.602072	0.621268	1.43411	0.268281
449.271	19.53	Polar	Positive	0.773757	0.927204	3.96884	0.410809	19.7547	0.00220435
450.352	7.25099	Non-polar	Positive	1.33859	0.047913	0.428238	0.563518	-0.330301	0.685735
450.737	18.22	Polar	Positive	-4.14799	0.0168566	-0.867233	0.599894	-1.39127	0.344089
453.28	31.94	Polar	Positive	-13.3761	0.000779566	-0.990018	0.758257	-17.2978	0.00024733
455.433	13.6442	Non-polar	Positive	4.65862	0.00257327	2.49884	0.0153802	2.73764	0.0265859
456.317	3.05831	Non-polar	Positive	0.618917	0.278353	-4.4187	0.000498849	-0.634634	0.435611
456.451	13.645	Non-polar	Positive	21.423	7.47e-07	19.2059	2.93e-07	17.9339	2.6e-06
457.15	11.621	Non-polar	Negative	5.76624	0.0355811	5.23954	0.0129767	2.34204	0.266188
457.32	3.0467	Non-polar	Positive	0.778351	0.148897	-20.0443	4.39e-08	-0.718573	0.36513
457.324	16.6572	Non-polar	Negative	4.0518	0.039822	-0.565479	0.698716	-0.0757143	0.965726
458.312	7.20996	Non-polar	Positive	1.23248	0.0434494	-0.0960948	0.956887	-0.0666459	0.971216
458.321	11.9649	Non-polar	Positive	0.19705	0.716664	1.49365	0.0168638	0.11796	0.909449
458.337	17.5347	Non-polar	Negative	4.37642	0.045004	-0.440541	0.860465	0.0899835	0.965726
458.824	11.9185	Non-polar	Positive	12.333	0.111988	22.0648	0.0149365	11.9173	0.260145
469.437	13.6442	Non-polar	Positive	3.60137	0.00918621	1.01594	0.355617	2.0057	0.116815
471.329	8.20572	Non-polar	Positive	-0.132109	0.865766	2.9445	0.00383398	-0.26773	0.80175
472.768	17.4	Polar	Positive	3.99579	0.0618531	0.113076	0.988854	4.79372	0.029366
473.27	17.33	Polar	Positive	1.63798	0.425978	-0.681972	0.814003	4.16344	0.0446055
474.948	15.77	Polar	Positive	-3.69184	0.022719	-1.19841	0.424089	-1.21719	0.392862
477.806	18.17	Polar	Positive	19.1249	0.0282362	4.96152	0.54924	8.00562	0.294019
478.295	34.67	Polar	Negative	-14.2076	1.26e-05	6.65764	0.00352542	-11.4292	0.000181533
479.011	15.73	Polar	Positive	-2.96304	0.0498524	-1.57988	0.319938	-1.5201	0.268587
480.335	11.8681	Non-polar	Positive	1.39518	0.14758	6.93962	0.000498849	3.6602	0.0149956
480.836	11.8215	Non-polar	Positive	13.8521	0.00767583	14.7521	0.00336552	12.5475	0.0171643
481.339	11.9259	Non-polar	Positive	0.00590531	0.996149	2.83425	0.00436892	1.62299	0.0974474
484.043	13.35	Polar	Positive	-2.604	0.0446459	-0.727424	0.568168	-1.46501	0.20042
484.357	22.18	Polar	Positive	-0.62208	0.953163	0	1	11.5531	0.0325493
486.326	33.73	Polar	Positive	1.08087	0.289642	7.36401	0.000193963	-0.842775	0.4005
486.934	2.33817	Non-polar	Positive	7.49002	0.000391515	2.32223	0.0267522	0	1
487.373	24.75	Polar	Positive	1.12064	0.640615	6.05849	0.0197938	5.22587	0.0230103
488.238	7.15548	Non-polar	Negative	2.62093	0.039822	-0.523255	0.522574	-0.923692	0.338616
488.36	7.21811	Non-polar	Positive	1.68939	0.0137544	0.0488113	0.987686	-0.131193	0.888388
488.376	24.69	Polar	Positive	1.45967	0.832199	18.129	0.00711984	8.83183	0.0662136
489.243	7.15548	Non-polar	Negative	4.00325	0.0389314	-0.675801	0.575245	-0.911311	0.382156
489.362	7.21603	Non-polar	Positive	1.71443	0.0168538	-0.278498	0.71169	-0.310443	0.682503
490.286	16.27	Polar	Positive	0.673363	0.604411	1.20054	0.348433	2.77396	0.0268104
495	13.57	Polar	Positive	-5.13797	0.022719	-1.25217	0.552898	-1.76424	0.371085
495.327	12.5178	Non-polar	Positive	-2.50688	0.00939174	-2.56371	0.00458067	-2.26057	0.0213351
495.463	13.6518	Non-polar	Positive	14.886	0.00530468	12.7111	0.00436892	8.59295	0.0548551
497.018	12.92	Polar	Positive	-15.2291	0.00421933	-2.19449	0.626265	-3.5951	0.36694
497.343	14.0108	Non-polar	Positive	-2.41326	0.00256812	-1.96255	0.00290868	-1.37962	0.0281197
500.379	4.6455	Non-polar	Positive	1.60519	0.0413161	0.732729	0.340516	0.141886	0.910295
501.21	2.80163	Non-polar	Negative	1.26e-15	1	5.17605	0.00411088	0	1
501.362	7.21018	Non-polar	Positive	1.43396	0.0346776	-0.06993	0.983504	-0.0509226	0.98198
502.347	11.786	Non-polar	Positive	0.565163	0.396876	5.01977	0.000557296	2.9324	0.0129126
502.375	7.21603	Non-polar	Positive	1.42027	0.0346872	0.0953563	0.961524	-0.22807	0.785014
502.411	14.7694	Non-polar	Positive	1.54028	0.0415813	-0.331164	0.709838	-0.123995	0.926684
502.849	11.7807	Non-polar	Positive	17.7701	0.0346872	14.5973	0.0596958	4.06835	0.675835
503.359	7.21087	Non-polar	Positive	1.57489	0.0246942	-0.108692	0.945628	-0.230036	0.782543
503.5	42.84	Polar	Positive	-15.7292	9.91e-06	-7.03545	0.000734632	2.22044	0.0706884
504.13	25.16	Polar	Positive	10.2796	9.91e-06	15.1417	1.72e-06	16.8315	7.86e-07
504.339	2.91879	Non-polar	Positive	-0.148281	0.884922	-2.31661	0.0420836	0.776187	0.56032
504.363	7.21087	Non-polar	Positive	1.54496	0.0288285	-0.0593888	0.985165	-0.172698	0.843803
504.453	13.6488	Non-polar	Positive	20.008	0.00125899	17.4388	0.00132194	12.4449	0.013483
504.962	16.42	Polar	Positive	-19.7557	0.022719	-4.10077	0.637423	0.237748	0.999487
507.354	7.22717	Non-polar	Positive	1.34265	0.0423487	0.0277062	1	-0.407476	0.582155
507.354	4.6155	Non-polar	Positive	1.90948	0.045086	0.749107	0.45485	0.733564	0.496624
507.462	13.645	Non-polar	Positive	4.56991	0.148651	14.6258	0.00277967	9.62785	0.0345686
508.251	4.34	Polar	Positive	-1.23898	0.425568	-0.523722	0.81102	-8.1562	0.000803575
508.309	26.67	Polar	Positive	-0.381766	0.956286	0.18607	0.98669	12.333	0.00379543
508.357	7.21018	Non-polar	Positive	1.59816	0.0290982	0.0922376	0.963632	-0.471103	0.541269
509.354	24.69	Polar	Positive	1.22391	0.869633	17.8101	0.0081293	15.2076	0.00899023
509.478	13.6397	Non-polar	Positive	19.8278	0.00560659	13.9603	0.0103479	8.85575	0.141162
510.4	12.1665	Non-polar	Positive	2.02295	0.0339186	-0.550512	0.583065	-0.0341398	0.996039
511.404	12.1377	Non-polar	Positive	2.23127	0.0216457	-0.775505	0.371941	-0.0999346	0.967866
511.519	41.62	Polar	Positive	-2.54508	0.160166	-16.5863	0.000105711	-0.747772	0.8089
512.285	37.8	Polar	Positive	-1.49409	0.872307	-0.00973853	1	16.2427	0.0168872
512.342	3.06129	Non-polar	Positive	0.33382	0.411562	-20.7634	2.16e-08	-0.337548	0.566102
512.443	13.676	Non-polar	Positive	3.5304	0.00114721	2.2976	0.00357485	1.8647	0.0216109
513.342	7.21276	Non-polar	Positive	1.37025	0.0479323	-0.232761	0.806668	-0.339873	0.684553
513.446	13.6488	Non-polar	Positive	3.69394	0.000891391	2.25445	0.00336552	1.54304	0.0381456
514.458	13.645	Non-polar	Positive	20.7804	0.00111799	14.5768	0.0026766	17.3666	0.00382814
515.358	7.20973	Non-polar	Positive	2.14287	0.0188461	-0.462331	0.607188	0.000331439	1
515.396	4.97762	Non-polar	Positive	13.0579	0.0290982	2.59139	0.690118	2.82811	0.669057
518.317	16.35	Polar	Positive	-0.203189	0.936848	1.70663	0.257222	3.02323	0.0377299
518.468	13.6442	Non-polar	Positive	18.7504	0.00612781	19.9269	0.00283626	15.4467	0.0197884
519.361	5.06445	Non-polar	Positive	5.17332	0.111988	1.93044	0.645967	10.0647	0.0265859
519.381	7.20972	Non-polar	Positive	1.73259	0.0171689	-0.135285	0.911813	-0.121911	0.909489
519.471	13.6488	Non-polar	Positive	17.1642	0.00264418	18.1732	0.00116074	16.7498	0.00382814
521.37	7.23591	Non-polar	Positive	1.39545	0.0434494	0.146801	0.911813	-0.298772	0.723352
521.478	13.6488	Non-polar	Positive	17.2563	0.00256812	18.0468	0.00109758	16.7802	0.00382814
522.372	7.23205	Non-polar	Positive	1.40941	0.0394773	0.00829884	1	-0.33694	0.674663
522.462	13.6458	Non-polar	Positive	2.72384	0.00988666	0.288228	0.806433	0.141334	0.929141
523.42	28.62	Polar	Positive	0.00448801	1	-3.50686	0.657133	17.2324	0.0237309
523.465	13.6442	Non-polar	Positive	3.87929	0.00679578	4.86112	0.00167542	3.75673	0.0129126
523.495	13.6458	Non-polar	Positive	6.01635	0.00313087	4.80373	0.00371629	3.59766	0.03098
524.385	4.97762	Non-polar	Positive	16.2372	0.0375789	3.43052	0.702284	9.63659	0.294845
524.863	11.7428	Non-polar	Positive	14.2441	0.0246942	17.3814	0.0068858	3.67089	0.571897
526.257	24.95	Polar	Positive	-7.06367	0.00564458	-3.00169	0.159968	-3.89229	0.0544718
527.305	10.4236	Non-polar	Positive	0.995678	0.778996	7.67444	0.0440514	2.91514	0.515944
528.379	4.97763	Non-polar	Positive	1.20981	0.103077	2.27875	0.0101576	1.09534	0.269413
528.473	13.645	Non-polar	Positive	10.3291	0.0217257	11.966	0.00733774	2.06278	0.666104
529.477	13.6311	Non-polar	Positive	13.0594	0.00767583	17.426	0.00144944	12.677	0.0137257
531.39	7.21087	Non-polar	Positive	1.8598	0.0178539	-0.138686	0.918775	-0.202208	0.819264
532.393	7.22467	Non-polar	Positive	1.87798	0.0203412	-0.0866846	0.97342	-0.238654	0.796841
532.484	13.645	Non-polar	Positive	18.3508	0.0132881	16.0364	0.0137122	14.645	0.0504445
534.39	4.97762	Non-polar	Positive	1.14021	0.251142	2.52687	0.0384873	1.52998	0.320065
536.296	7.80994	Non-polar	Positive	1.65664	0.0391612	-0.0144033	1	-0.728619	0.417072
536.388	7.23238	Non-polar	Positive	1.20814	0.0344317	0.162106	0.842351	-0.170188	0.804541
536.489	13.6353	Non-polar	Positive	11.193	0.0344317	12.7892	0.0142189	8.11074	0.175452
537.492	13.6458	Non-polar	Positive	5.84787	0.217221	15.6661	0.0111886	6.60495	0.36513
537.509	13.5909	Non-polar	Positive	6.5374	0.0725383	15.768	0.00236743	3.41407	0.435611
538.494	13.6442	Non-polar	Positive	4.63375	0.00679578	2.59507	0.0425491	2.66576	0.0840082
539.32	12.3845	Non-polar	Negative	-15.5289	2.52e-05	-2.77703	0.0359537	-4.28157	0.00687624
540.332	13.8721	Non-polar	Negative	-4.73626	0.0166079	-2.30998	0.0873661	-3.7396	0.018853
542.252	4.32367	Non-polar	Positive	1.96074	0.0757306	-4.20486	0.0035899	0.0191781	1
542.395	4.97763	Non-polar	Positive	2.7622	0.0346872	2.37655	0.0496671	1.59169	0.29621
543.425	18.3918	Non-polar	Positive	2.5274	0.0391612	-0.855229	0.505582	0.424627	0.785014
544.331	15.9	Polar	Positive	-0.379021	0.645552	0.167188	0.88632	-1.80789	0.0227063
544.348	7.10188	Non-polar	Positive	2.04587	0.0415813	0.428739	0.717346	1.59229	0.173781
545.378	36.18	Polar	Positive	-2.41822	0.213756	-5.07082	0.0305415	-1.27919	0.554131
546.373	11.6513	Non-polar	Positive	1.66076	0.0923218	4.41136	0.00236161	2.0385	0.105022
546.4	12.5249	Non-polar	Positive	0.745298	0.272383	1.96721	0.0223016	0.49621	0.615265
546.498	13.6272	Non-polar	Positive	19.448	0.00275224	16.6737	0.0027016	4.53688	0.385517
549.493	13.6458	Non-polar	Positive	13.4738	0.0224154	14.5686	0.0100175	13.0812	0.0397218
552.446	12.1164	Non-polar	Positive	2.2449	0.026678	-0.527175	0.613244	-0.306424	0.796841
552.51	13.6442	Non-polar	Positive	2.1127	0.0168397	0.620509	0.442612	-0.15936	0.898297
553.808	17.69	Polar	Positive	4.26781	0.346094	1.19495	0.866571	10.7384	0.0271791
555.426	38.35	Polar	Positive	-1.64265	0.825984	-10.597	0.0744179	-15.6652	0.0101935
556.268	25.4	Polar	Positive	-16.2305	0.00775627	0.11635	0.995717	-19.7135	0.00322978
558.347	2.27822	Non-polar	Positive	0.610094	0.873923	-12.0849	0.00895291	2.33377	0.642297
558.559	46.49	Polar	Positive	-14.5647	0.0210429	-3.61422	0.532506	0.864609	0.999487
559.386	7.22467	Non-polar	Positive	1.2858	0.032338	-0.00958874	1	0.0481	0.98198
560.364	2.93338	Non-polar	Positive	0.540232	0.575422	-11.5446	3.23e-05	0.57803	0.684553
560.498	13.6545	Non-polar	Positive	8.04723	0.0504121	0.86967	0.913554	15.2029	0.0102144
562.505	13.6063	Non-polar	Positive	7.19593	0.0522571	8.37135	0.0256403	3.59914	0.409875
563.509	13.636	Non-polar	Positive	13.1677	0.00588194	10.9394	0.00595989	5.94256	0.149201
565.355	2.86025	Non-polar	Positive	0.734988	0.762444	-16.1292	0.000498849	0.588838	0.888388
567.581	45.65	Polar	Positive	-1.7836	0.43529	-9.49289	0.00350488	0.642584	0.933893
568.386	11.6679	Non-polar	Positive	1.95907	0.0550928	3.64731	0.00383398	1.63418	0.189914
568.422	4.97763	Non-polar	Positive	1.85899	0.0346872	3.19968	0.00296644	2.49261	0.0205735
572.364	19.15	Polar	Positive	7.39074	0.166934	-7.03407	0.216289	17.8591	0.00684338
572.99	22.12	Polar	Positive	4.4e-15	1	-3.9761	0.375015	-17.1711	0.00263924
576.519	13.6043	Non-polar	Positive	11.5041	0.00721215	12.6433	0.00291654	4.54663	0.253376
577.525	13.645	Non-polar	Positive	9.69191	0.0536191	10.5907	0.0352385	5.69106	0.371248
579.24	15.99	Polar	Positive	-6.76898	0.0921933	-9.84454	0.0339821	-3.0273	0.436315
579.425	44.9	Polar	Positive	-1.55089	0.513341	-8.98425	0.00538246	-1.30562	0.6331
586.432	7.25348	Non-polar	Positive	1.14369	0.0441156	-0.00495249	1	-0.0433864	0.98198
587.06	16.35	Polar	Positive	-14.5458	0.0266544	-6.64511	0.31135	-3.37783	0.640537
587.31	16.35	Polar	Positive	-2.90947	0.147791	-2.79251	0.183632	-4.10854	0.0446055
588.446	12.5233	Non-polar	Positive	0.4614	0.496797	1.69555	0.0422135	0.635303	0.515944
590.4	11.564	Non-polar	Positive	1.57049	0.0804311	3.0065	0.00607837	1.26578	0.274664
590.427	12.4332	Non-polar	Positive	1.17559	0.191382	3.17366	0.00841047	1.28094	0.353275
590.536	13.633	Non-polar	Positive	6.91114	0.0786841	15.2958	0.00338566	1.33065	0.802192
590.902	11.6128	Non-polar	Positive	15.7034	0.0418403	8.90129	0.216145	7.15037	0.414219
592.432	12.387	Non-polar	Positive	0.347534	0.624146	2.43657	0.00841047	1.40804	0.159551
592.675	26.431	Non-polar	Positive	-0.144262	0.988601	17.7783	0.0469286	8.85198	0.409875
595.319	15.75	Polar	Positive	11.908	0.0154927	0.564382	0.949343	10.5397	0.0243397
595.972	18.14	Polar	Positive	13.2001	0.0560077	0.263039	0.991793	13.9258	0.0428468
596.385	12.4274	Non-polar	Positive	0.873926	0.235084	2.40864	0.0123535	0.945135	0.392393
596.773	20.18	Polar	Positive	-11.5353	0.018736	-16.2029	0.00711984	-15.449	0.00519758
602.374	2.32032	Non-polar	Positive	0.421695	0.604516	-16.2423	1.31e-06	1.68228	0.145532
604.802	13.35	Polar	Positive	-2.32829	0.042043	-0.684296	0.533053	-1.2693	0.207722
605.427	9.37848	Non-polar	Positive	9.83665	0.00114721	4.84202	0.0105767	10.0877	0.00209789
606.301	12.2698	Non-polar	Negative	-3.13465	0.0682522	-1.90265	0.169627	-3.43687	0.0444758
606.304	12.4226	Non-polar	Negative	-3.36446	0.0632756	-1.9212	0.167588	-3.44333	0.0444758
608.317	13.7958	Non-polar	Negative	-3.67085	0.0682522	-1.92205	0.220666	-4.81738	0.0200587
611.433	19.3687	Non-polar	Negative	13.2979	0.000336916	-1.40858	0.395023	1.18116	0.385876
611.722	22.01	Polar	Positive	0.311862	0.984746	15.8557	0.0197938	-4.44898	0.413001
612.359	12.4282	Non-polar	Positive	0.104213	0.869995	2.02921	0.00814442	0.857946	0.320065
612.414	11.5789	Non-polar	Positive	1.94194	0.0632725	3.57633	0.00493166	2.2145	0.0850136
612.915	11.518	Non-polar	Positive	15.0679	0.0162754	5.36581	0.324669	6.27135	0.359733
619.48	20.3628	Non-polar	Negative	0.18032	1	0.885422	0.338355	2.5686	0.0357223
624.855	2.95483	Non-polar	Negative	2.5163	0.333969	-14.4672	8.4e-05	1.18986	0.406128
625.469	13.2908	Non-polar	Positive	-0.423156	0.912365	9.73349	0.0261053	-3.49179	0.482858
625.469	11.9017	Non-polar	Positive	-0.683978	0.735364	-5.75131	0.0142189	0.540643	0.872593
626.471	11.8927	Non-polar	Positive	0.62707	0.863734	-16.0288	0.00230132	0.618481	0.930266
632.473	12.3884	Non-polar	Positive	0.76271	0.287586	2.9761	0.0049179	1.43744	0.184538
634.333	13.9482	Non-polar	Negative	-2.18575	0.0969949	-1.21032	0.255267	-2.97254	0.0342768
634.333	13.7194	Non-polar	Negative	-2.20573	0.0828805	-0.890819	0.35911	-3.80362	0.00714048
634.427	11.5751	Non-polar	Positive	1.52277	0.0907521	3.64632	0.00325197	1.82693	0.112999
635.455	12.3033	Non-polar	Positive	0.859447	0.333729	3.76464	0.00452942	1.85164	0.166788
638.388	29.73	Polar	Positive	18.5778	0.00775627	7.29075	0.243257	17.0993	0.0104294
639.406	12.3161	Non-polar	Positive	1.09704	0.14308	2.7439	0.00598875	1.43071	0.171786
640.412	12.3143	Non-polar	Positive	1.26003	0.10506	3.21136	0.00326757	1.67202	0.0988743
641.546	21.0385	Non-polar	Positive	-0.856777	0.836407	14.3703	0.00472554	2.27566	0.66048
648.468	12.8657	Non-polar	Positive	0.763491	0.286475	3.26499	0.00347375	1.53424	0.149584
650.973	20.74	Polar	Positive	-18.5033	0.0498524	-5.50081	0.552538	-11.1799	0.185648
663.379	15	Polar	Positive	14.0505	0.0363074	-1.69003	0.858605	14.4847	0.0284434
674.506	8.16932	Non-polar	Positive	1.60612	0.0290982	0.634274	0.35233	-0.31503	0.708955
676.499	12.3096	Non-polar	Positive	0.656637	0.367072	3.70468	0.00251514	1.78584	0.0974474
677.617	13.6202	Non-polar	Positive	23.063	2.68e-06	19.1154	3.32e-06	16.0738	2.78e-05
678.477	12.2266	Non-polar	Positive	0.834496	0.316637	4.3509	0.00230132	2.28474	0.0648978
679.483	12.2556	Non-polar	Positive	1.24625	0.128122	4.52159	0.00123957	2.64777	0.0257393
680.906	2.649	Non-polar	Negative	0.55559	1	-13.5404	3.89e-05	-0.316822	0.764713
684.438	12.2411	Non-polar	Positive	1.52189	0.1087	4.24467	0.00264235	2.41828	0.0555619
689.485	20.8604	Non-polar	Negative	-1.43642	0.911427	13.2899	0.000145495	-0.211213	0.916774
692.462	14.7277	Non-polar	Positive	4.39044	0.00850497	-0.298522	0.899991	1.00783	0.496624
692.493	12.846	Non-polar	Positive	1.39865	0.260253	4.38641	0.00924327	2.29592	0.214591
694.884	4.02547	Non-polar	Negative	0.742394	1	0.138358	1	-5.06314	0.0088964
700.411	12.3193	Non-polar	Positive	1.37023	0.116737	12.5301	6.5e-06	3.01656	0.0197884
704.114	7.72822	Non-polar	Negative	-3.61506	0.0726957	-1.81906	0.248609	-17.8161	1.69e-05
704.118	7.61353	Non-polar	Negative	-3.7392	0.0974086	-1.8861	0.309375	-17.8341	3.05e-05
705.222	20.79	Polar	Positive	-18.927	0.042043	-2.2632	0.86715	-14.9837	0.0756402
719.543	23.031	Non-polar	Positive	-2.08933	0.427135	9.60067	0.00841047	1.48643	0.720128
720.525	12.2372	Non-polar	Positive	0.967329	0.226967	4.67242	0.00133927	2.98163	0.0200754
721.531	12.2172	Non-polar	Positive	0.386274	0.94112	12.6037	0.0316806	3.22122	0.646453
727.461	12.1965	Non-polar	Positive	1.23868	0.191382	4.15394	0.00360926	3.21473	0.0265482
728.462	12.183	Non-polar	Positive	1.77412	0.101498	4.90178	0.00239802	3.13578	0.0329918
729.526	22.4283	Non-polar	Negative	-1.33655	1	13.6238	0.00058034	2.12776	0.372892
729.567	23.7295	Non-polar	Negative	-0.267075	1	17.5267	0.000542273	1.93776	0.421577
741.476	12.7816	Non-polar	Positive	0.120191	0.985663	12.3012	0.0417566	3.05031	0.682694
743.436	12.1588	Non-polar	Positive	2.35496	0.0646687	4.88544	0.00336552	2.66768	0.0885189
746.525	22.352	Non-polar	Negative	0.572831	1	0	1	13.1934	1.14e-05
752.516	7.18553	Non-polar	Positive	3.51078	0.00612781	-0.179036	0.930969	-0.313069	0.797437
760.577	21.7326	Non-polar	Positive	-1.34194	0.568741	10.2667	0.00364112	1.70623	0.60887
766.53	12.1239	Non-polar	Positive	1.66562	0.0883673	5.61897	0.000822559	3.34494	0.0162688
769.541	7.20046	Non-polar	Positive	3.38208	0.00612781	-0.1242	0.963632	-0.379284	0.740789
769.541	12.1858	Non-polar	Positive	8.0538	0.280366	20.5701	0.0277284	11.2028	0.34025
770.546	7.20518	Non-polar	Positive	3.3491	0.00588194	-0.0763732	0.98727	-0.403321	0.716853
771.537	22.352	Non-polar	Negative	1.80825	0.421929	13.6211	5.46e-05	16.7096	1.69e-05
771.61	22.7265	Non-polar	Positive	-1.45223	0.848664	15.3875	0.0485155	7.79218	0.409807
778.046	15.0708	Non-polar	Positive	10.6099	0.00612781	2.41453	0.425576	-1.73839	0.603802
785.59	21.7863	Non-polar	Positive	-1.5129	0.788118	16.759	0.0104269	-2.14655	0.787088
787.46	12.0933	Non-polar	Positive	10.1761	0.000240057	5.53273	0.00189603	3.551	0.0265482
790.642	14.7559	Non-polar	Positive	7.69662	0.0478023	-0.406607	0.985165	-0.303442	0.98198
793.22	15.3221	Non-polar	Negative	3.24312	0.045004	-0.152118	1	-1.0354	0.347963
795.595	15.4842	Non-polar	Positive	2.29385	0.0400644	-0.102588	0.985165	0.09629	0.979761
797.574	7.20046	Non-polar	Positive	2.31882	0.0139536	-0.541469	0.535664	-0.260547	0.80175
808.578	12.0878	Non-polar	Positive	15.762	0.0434494	14.0086	0.0581214	4.4485	0.61829
810.557	12.039	Non-polar	Positive	2.07202	0.0526761	6.31805	0.000567415	3.63508	0.013483
812.592	7.20996	Non-polar	Positive	1.91124	0.0151883	-0.0104015	1	-0.249692	0.778229
815.514	12.0019	Non-polar	Positive	2.33925	0.0253335	5.77791	0.000498849	3.30214	0.0128035
815.517	22.5815	Non-polar	Negative	-0.242613	1	14.8082	0.000822718	-0.729569	0.759646
817.615	23.3472	Non-polar	Negative	-0.827913	1	15.7872	0.000307304	3.69127	0.266188
818.358	9.5938	Non-polar	Positive	1.53982	0.58493	7.05295	0.0361317	-1.4796	0.729553
818.58	15.4549	Non-polar	Positive	2.6644	0.0235643	-0.356227	0.806433	-0.198035	0.910295
819.363	9.59331	Non-polar	Positive	1.56156	0.703214	12.2485	0.0117164	-0.929379	0.903842
844.518	12.3806	Non-polar	Positive	-7.08387	0.269002	3.68599	0.698887	20.5003	0.0351952
850.59	23.806	Non-polar	Negative	0.495961	1	13.8885	0.000103605	0.762071	0.584081
852.633	7.2205	Non-polar	Positive	1.4618	0.0278575	0.130374	0.911813	0.115226	0.910295
853.607	12.0049	Non-polar	Positive	3.7084	0.229048	20.4393	0.000822559	18.7802	0.00359093
853.649	15.5	Non-polar	Positive	9.39334	0.000124786	-0.377284	0.793833	0.0942426	0.979761
854.583	11.9518	Non-polar	Positive	2.9003	0.0245623	6.83524	0.000557296	3.71542	0.0154516
855.495	18.9867	Non-polar	Negative	-0.723945	1	14.0598	3.89e-05	1.06904	0.367779
857.592	12.0531	Non-polar	Positive	-3.63445	0.368719	17.3323	0.00442564	18.7833	0.0102144
858.547	23.8828	Non-polar	Negative	-1.09989	1	15.2936	0.00070012	2.09364	0.391836
859.54	11.9377	Non-polar	Positive	3.82837	0.00950965	6.28927	0.000822559	3.47589	0.0213351
867.617	7.23238	Non-polar	Positive	1.45302	0.0313412	0.0417831	0.9948	-0.230088	0.778229
868.563	11.7371	Non-polar	Positive	3.65507	0.458114	12.821	0.0376784	16.3783	0.0329918
874.615	24.6485	Non-polar	Negative	-0.293295	1	11.9752	4.72e-05	0	1
876.518	12.0331	Non-polar	Positive	4.14228	0.178866	13.2734	0.00363188	19.0105	0.00321242
876.568	22.8108	Non-polar	Negative	-1.1554	0.945443	13.6763	7.19e-05	13.1238	7.69e-05
877.627	7.21018	Non-polar	Positive	1.95028	0.0128281	0.000481931	1	-0.350053	0.654971
884.6	23.3852	Non-polar	Negative	-0.147064	1	17.4285	0.000414988	4.2091	0.270947
885.6	23.347	Non-polar	Negative	-0.354568	1	16.5605	0.000255246	3.73736	0.264364
885.605	23.4232	Non-polar	Negative	-0.0517208	1	16.5329	0.000255246	3.71547	0.266188
886.576	23.0407	Non-polar	Negative	-0.534386	1	15.5848	0.000211051	3.57588	0.241159
888.546	12.3452	Non-polar	Positive	3.14e-16	1	-0.202531	1	16.6646	0.0345686
893.63	7.20994	Non-polar	Positive	2.59984	0.00938103	-0.126757	0.957214	-0.306483	0.762604
894.635	7.20046	Non-polar	Positive	2.7199	0.00888816	-0.100456	0.972054	-0.414327	0.674663
896.63	11.9566	Non-polar	Positive	-2.56884	0.75081	21.3667	0.0186041	5.10907	0.621531
896.804	2.87801	Non-polar	Negative	2.37598	0.333969	-12.1458	0.000137057	2.02288	0.330102
898.611	11.8722	Non-polar	Positive	4.90816	0.0346872	7.26198	0.00503876	3.58946	0.175661
899.614	11.8721	Non-polar	Positive	8.77547	0.0375789	7.60948	0.0532817	3.85484	0.414219
901.564	20.1049	Non-polar	Positive	-1.15029	0.36854	0.32231	0.923092	9.97597	0.00165563
904.568	11.8722	Non-polar	Positive	6.60247	0.154372	18.451	0.00463425	5.26591	0.414219
906.642	7.21018	Non-polar	Positive	3.42102	0.0065974	-0.0845722	0.985165	-0.0408726	0.993362
907.648	7.21424	Non-polar	Positive	15.1392	0.00612781	-0.281179	0.994437	-0.941739	0.883482
912.627	12.5214	Non-polar	Positive	-3.77799	0.225177	21.0858	0.000757086	18.9627	0.00359093
924.822	4.40756	Non-polar	Negative	-11.2825	8.58e-05	0.451592	0.710586	0	1
925.71	25.3377	Non-polar	Negative	1.39883	0.911427	14.1654	9.73e-05	15.097	7.69e-05
926.722	26.714	Non-polar	Negative	1.32143	1	16.9074	0.0488922	7.98295	0.338007
927.725	26.6757	Non-polar	Negative	1.28593	0.961907	15.4008	7.19e-05	13.8333	0.000125299
932.569	12.2726	Non-polar	Positive	-1.26e-15	1	-3.64808	0.330922	19.6369	0.00292219
940.658	11.9406	Non-polar	Positive	7.35297	0.0491529	20.9174	0.000702505	15.5343	0.00571957
940.758	27.3628	Non-polar	Negative	1.76483	1	16.3392	0.0491636	6.44408	0.347963
943.145	15.3221	Non-polar	Negative	-10.4061	0.000951052	-0.7981	0.632673	0.145079	0.932931
944.643	11.8248	Non-polar	Positive	17.3205	0.00445709	18.4105	0.00176947	4.4964	0.385517
946.703	17.4708	Non-polar	Positive	21.3047	0.00695245	15.3389	0.0147732	13.2709	0.0637546
948.709	17.4712	Non-polar	Positive	18.2234	0.0246942	16.6526	0.0241373	-6.45851	0.435611
949.598	11.8763	Non-polar	Positive	14.8661	0.0167813	16.1949	0.00733774	14.4558	0.0299309
951.663	7.24607	Non-polar	Positive	1.68952	0.00918621	0.157765	0.837677	-0.00133263	1
953.74	26.4845	Non-polar	Negative	1.33222	0.838128	17.4651	3.89e-05	3.89456	0.0767573
955.758	28.0143	Non-polar	Negative	1.19174	0.809123	6.48689	0.00132054	2.71204	0.130118
956.758	28.0912	Non-polar	Negative	1.16735	1	16.3152	7.19e-05	14.1363	0.000141908
956.758	27.899	Non-polar	Negative	1.01611	1	16.3053	7.19e-05	14.0396	0.000146543
958.426	20.8986	Non-polar	Negative	-1.61712	1	13.6074	0.000544631	1.33507	0.469744
963.568	11.9207	Non-polar	Positive	11.6287	0.0550928	17.0581	0.0102125	7.97708	0.291961
964.568	11.9282	Non-polar	Positive	0.0720147	0.989906	19.782	0.00290868	10.4919	0.0837065
968.802	31.3748	Non-polar	Negative	1.97771	0.426686	16.5619	3.89e-05	13.0796	7.69e-05
981.771	27.784	Non-polar	Negative	1.12834	1	18.6109	0.0453941	10.3916	0.274638
984.538	21.6253	Non-polar	Negative	-0.572561	1	14.9536	0.000103605	3.72281	0.138792
984.681	11.8526	Non-polar	Positive	3.73236	0.367018	20.0731	0.00291654	14.6326	0.0257393
984.789	29.5434	Non-polar	Negative	2.09385	1	17.13	0.0453941	7.99687	0.338007
984.789	29.3526	Non-polar	Negative	2.25846	1	17.2542	0.0304202	8.62654	0.282303
985.542	21.6634	Non-polar	Negative	-0.581078	1	14.1754	8.4e-05	2.52848	0.257105
991.616	11.7755	Non-polar	Positive	19.0381	0.0116386	10.446	0.0747733	8.1028	0.275176
992.619	11.786	Non-polar	Positive	13.9515	0.0344317	17.6058	0.00932027	8.35958	0.267738
993.493	20.4397	Non-polar	Negative	-0.810854	0.750516	0	1	14.365	8.62e-06
995.508	21.2812	Non-polar	Negative	-0.570717	1	14.3229	0.000604851	3.30931	0.326525
1004.93	13.6086	Non-polar	Positive	20.0065	7.47e-07	0	1	0	1
1005.76	17.4725	Non-polar	Positive	8.16194	0.253405	18.5753	0.0349902	-3.66252	0.742261
1008.8	28.9424	Non-polar	Negative	1.17688	1	18.9563	0.000145495	3.77196	0.270947
1013.19	17.4967	Non-polar	Negative	-6.28e-16	1	-0.572931	0.87533	14.5697	0.000141908
1030.69	11.7337	Non-polar	Positive	16.106	0.0314081	10.8433	0.100878	3.02942	0.728499
1031.69	11.7324	Non-polar	Positive	19.0994	0.0346872	14.5101	0.0761992	3.68471	0.731838
1035.64	11.7337	Non-polar	Positive	18.4198	0.0441156	9.73429	0.271906	12.0749	0.267738
1036.65	11.7419	Non-polar	Positive	17.4125	1.3e-06	20.7935	1.82e-07	11.1247	2.39e-05
1037.65	11.7872	Non-polar	Positive	0.355501	0.952227	18.9578	0.00942558	12.5047	0.113417
1051.62	11.8379	Non-polar	Positive	4.60217	0.135059	19.4927	0.000757086	16.2177	0.00382814
1061.8	17.4492	Non-polar	Positive	13.6386	0.05769	16.3978	0.0266082	3.65772	0.683565
1062.81	17.4722	Non-polar	Positive	12.9438	0.0489621	15.7625	0.0187334	0	1
1075.72	11.7148	Non-polar	Positive	15.096	0.0493043	10.0369	0.171678	6.81381	0.435611
1076.72	11.7377	Non-polar	Positive	15.7668	0.0140595	16.8846	0.00655477	14.2123	0.0338917
1108.69	23.4997	Non-polar	Negative	0.452934	1	13.6447	8.9e-05	15.267	5.83e-05
1118.74	11.6614	Non-polar	Positive	19.2735	0.0364692	13.4873	0.108509	3.28204	0.775704
1119.74	11.6461	Non-polar	Positive	18.1514	0.00560659	6.33524	0.155288	6.98519	0.209097
1123.7	11.7023	Non-polar	Positive	17.7233	0.00320322	16.5679	0.00235976	17.7119	0.00446172
1124.7	11.6544	Non-polar	Positive	15.3689	0.00530468	15.615	0.00249766	16.6407	0.00483608
1143.79	7.2097	Non-polar	Positive	3.51613	0.00588194	-0.0390187	1	-0.368999	0.751775
1144.79	7.2059	Non-polar	Positive	3.4916	0.00588194	-0.032286	1	-0.37248	0.742261
1145.8	7.21992	Non-polar	Positive	3.87333	0.00588194	-0.0209167	1	-0.423807	0.740789
1146.8	7.19388	Non-polar	Positive	19.0145	1.28e-05	-0.139807	0.985165	-0.268056	0.910295
1163.77	11.6984	Non-polar	Positive	17.7195	0.0287452	20.5326	0.0100175	10.0275	0.264072
1163.82	25.3377	Non-polar	Negative	5.94601	0.039822	-12.9338	0.000145495	0	1
1167.72	11.6365	Non-polar	Positive	16.1646	0.00612781	19.4552	0.00176368	12.2141	0.0265482
1172.36	22.9642	Non-polar	Negative	-0.472515	1	0	1	12.5876	3.05e-05
1185.84	7.20996	Non-polar	Positive	2.13473	0.0121219	0.0587809	0.987686	-0.289186	0.742261
1186.84	7.20996	Non-polar	Positive	2.14675	0.0121219	0.046066	0.996191	-0.255492	0.785014
1187.85	7.19882	Non-polar	Positive	2.01907	0.0121219	0.0113354	1	-0.193764	0.822315
1188.85	7.23036	Non-polar	Positive	2.55416	0.00531901	-0.0166821	1	-0.418208	0.567984
Bold indicates significantly different levels of abundance between DENV-infected and uninfected samples (|log2 fold change| ≥ 1, p < 0.05)
